# Supplementary material for: The Clinical and Etiological Characteristics of Influenza-Like Illness (ILI) in Outpatients in Shanghai, China, 2011 to 2013
Source: PLoS One. 2015 Mar 30;10(3):e0119513. doi: 10.1371/journal.pone.0119513 (PMC4379014; doi:10.1371/journal.pone.0119513)
Supplement: S1 Dataset — (XLS) [file pone.0119513.s001.xls]

## Sheet: 发热呼吸道
Case's code	gender	date of birth	onset of date	date of visit	fever	tempreture(℃)	cough	nose running	sore throat	headache	fatigue	WBC(x10^9/L)	RBC(x10^12/L)	L(x10^9/L)	N(%)	L(%)	clinical diagnosis	sample code	sample type	date of sample collection	date of detection	positive of any virus	result of influenza virus	type of influenza virus	results of RSV	type of RSV	results of HPIV	type of HPIV	results of HADV	resultsof HMPV	results of HCoV	type of HCoV	results of HBoV	results of HRV
'01040011A6014	male	2000-01-19	2011-01-19	2011-01-19	yes	39.5	yes	yes	yes	no	no	6.26		1.67	59.5	26.7	data missing	'1000134971	Nasopharyngeal swabs	2011-01-19	2011-01-31	yes	positive	IAV	negative		negative		negative	negative	negative		negative	negative
'01040011A7007	female	1958-01-16	2011-01-16	2011-01-17	yes	39.5	yes	no	no	no	no	8.6		1.4	77.3	60	data missing	'1000135127	Nasopharyngeal swabs	2011-01-17	2011-01-31	yes	positive	IAV	negative		negative		negative	negative	negative		negative	negative
'01040011A7053	male	1991-03-15	2011-03-15	2011-03-15	yes	39.5	yes	no	yes	no	no	7.9		2.4	59.5	30.1	data missing	'1000137636	Nasopharyngeal swabs	2011-03-15	2011-05-26	yes	positive	IBV	negative		negative		negative	negative	negative		negative	negative
'01040011A6059	male	1999-03-14	2011-03-14	2011-03-14	yes	39.5	yes	yes	yes	no	no	9.03		18.9	69	10.6	data missing	'1000137560	Nasopharyngeal swabs	2011-03-14	2011-04-07	yes	positive	IBV	negative		negative		negative	negative	negative		negative	negative
'01040011A7270	female	1984-12-10	2011-12-10	2011-12-10	yes	39.7	yes	no	yes	yes	yes	11.5		37.5	60.5	27.5	data missing	'1000293207	Nasopharyngeal swabs	2011-12-11		yes	positive	IBV	negative		negative		negative	negative	negative		negative	negative
'01040011A6048	male	2001-03-01	2011-03-01	2011-03-01	yes	39.8	no	no	yes	no	no	7.46		1.43	65.5	35	data missing	'1000136810	Nasopharyngeal swabs	2011-03-01	2011-04-07	yes	positive	IBV	negative		negative		negative	negative	negative		negative	negative
'01040011A6105	female	2008-05-24	2011-05-24	2011-05-24	yes	38	no	no	yes	no	no	6.98		4.25	24.1	60.6	data missing	'1000139459	Nasopharyngeal swabs	2011-05-24	2011-06-01	yes	positive	ICV	negative		negative		negative	negative	negative		negative	negative
'01040412A7340	female	1935-05-06	2012-08-06	2012-08-07	yes	38	no	no	no	no	no	2.92	3.71	27.7	1.74	0.81	URTIs	'1100017647	Nasopharyngeal swabs	2012-08-11	2012-08-16	yes	positive	IAV	negative		negative		negative	negative	negative		negative	negative
'01040412A7308	female	1942-08-29	2012-07-17	2012-07-18	yes	38	yes	no	no	no	yes	8	4.57	74.11	5.95	1.33	URTIs	'1100016854	Nasopharyngeal swabs	2012-07-18	2012-07-19	yes	positive	IAV	negative		negative		negative	negative	negative		negative	negative
'01040112A6368	female	2002-06-05	2012-07-10	2012-07-10	yes	38	yes	yes	yes	no	no	3.96	4.62	1.84	42.6	46.5	URTIs	'1100016664	Nasopharyngeal swabs	2012-07-10	2012-07-12	yes	positive	IAV	negative		negative		negative	negative	negative		negative	negative
'01040412A7139	female	1956-01-01	2012-02-28	2012-03-02	yes	38	yes	yes	no	no	no	4.1		1.5	50.6	37.1	URTIs	'1100012861	Nasopharyngeal swabs	2012-03-02	2012-03-08	yes	positive	IAV	negative		negative		negative	negative	negative		negative	negative
'01040412A7485	female	1993-11-19	2012-12-21	2012-12-23	yes	38	yes	yes	yes	yes	yes	8.04	4.92	2.25	54.3	28	URTIs	'1100045036	Nasopharyngeal swabs	2012-12-23	2012-12-27	yes	positive	IAV	negative		negative		negative	negative	negative		negative	negative
'01040412A7471	male	1995-03-27	2012-12-15	2012-12-16	yes	38	yes	yes	yes	yes	yes	11.06		3.15	54.3	28.5	URTIs	'1100019841	Nasopharyngeal swabs	2012-12-16	2012-12-20	yes	positive	IAV	negative		negative		negative	negative	negative		negative	negative
'01040412A7290	female	1978-12-16	2012-07-07	2012-07-07	yes	38	yes	no	no	yes	yes	5.1	4.34	1.5	58.2	29.4	URTIs	'1100016557	Nasopharyngeal swabs	2012-07-09	2012-07-12	yes	positive	IAV	negative		negative		negative	negative	negative		negative	negative
'01040412A7163	female	1947-01-01	2012-03-25	2012-03-26	yes	38	yes	yes	yes	yes	yes	5.2		1.4	59.2	265	URTIs	'1100013612	Nasopharyngeal swabs	2012-03-27	2012-03-29	yes	positive	IAV	positive	RSV-B	negative		negative	negative	negative		negative	negative
'01040413A7022	male	1980-06-25	2013-01-12	2013-01-13	yes	38	yes	yes	yes	no	yes	4.25		1.24	60.54	29.24	URTIs	'1100045531	Nasopharyngeal swabs	2013-01-13	2013-01-17	yes	positive	IAV	negative		negative		negative	negative	negative		negative	negative
'01040412A7310	female	1988-10-22	2012-07-20	2012-07-21	yes	38	no	no	no	yes	yes	7	4.84	1.7	62.5	24.6	URTIs	'1100016987	Nasopharyngeal swabs	2012-07-21	2012-07-26	yes	positive	IAV	negative		negative		negative	negative	negative		negative	negative
'01040412A7475	male	1971-04-27	2012-12-16	2012-12-18	yes	38	no	no	no	no	no	8.61		1.81	62.7	21	URTIs	'1100019882	Nasopharyngeal swabs	2012-12-18	2012-12-20	yes	positive	IAV	negative		negative		negative	negative	negative		negative	negative
'01040413A7343	male	1991-11-15	2013-08-04	2013-08-05	yes	38	yes	no	no	yes	yes	8.54		1.92	63.1	22.5	URTIs	'1100047651	Nasopharyngeal swabs	2013-08-05	2013-08-12	yes	positive	IAV	negative		negative		negative	negative	negative		negative	negative
'01040412A7479	male	1991-05-06	2012-12-18	2012-12-20	yes	38	yes	yes	yes	yes	yes	7.7		1.82	64.84	23.54	URTIs	'1100019973	Nasopharyngeal swabs	2012-12-20	2012-12-27	yes	positive	IAV	negative		negative		negative	negative	negative		negative	negative
'01040412A7160	male	1974-01-01	2012-03-23	2012-03-23	yes	38	yes	no	no	no	no	7.4		1.7	66	22.9	URTIs	'1100013588	Nasopharyngeal swabs	2012-03-23	2012-03-29	yes	positive	IAV	negative		negative		negative	negative	negative		negative	negative
'01040412A7321	male	1980-01-18	2012-07-23	2012-07-25	yes	38	yes	yes	yes	yes	yes	83		1.82	67.1	22	URTIs	'1100017092	Nasopharyngeal swabs	2012-07-25	2012-07-26	yes	positive	IAV	negative		negative		negative	negative	negative		negative	negative
'01040413A7033	female	1983-08-30	2013-01-14	2013-01-15	yes	38	yes	yes	yes	yes	yes	4.5		1.07	69.5	23.7	URTIs	'1100045648	Nasopharyngeal swabs	2013-01-15	2013-01-17	yes	positive	IAV	negative		negative		negative	negative	negative		negative	negative
'01040412A7293	female	1982-04-11	2012-07-08	2012-07-09	yes	38	no	no	yes	no	yes	5.1	4.39	1	70	20.4	URTIs	'1100016573	Nasopharyngeal swabs	2012-07-09	2012-07-12	yes	positive	IAV	negative		negative		negative	negative	negative		negative	negative
'01040413A7026	male	1989-02-22	2013-01-14	2013-01-15	yes	38	yes	no	yes	yes	yes	7.2		1.66	70	21.78	URTIs	'1100045572	Nasopharyngeal swabs	2013-01-15	2013-01-17	yes	positive	IAV	negative		negative		negative	negative	negative		negative	negative
'01040413A7123	male	1995-09-09	2013-03-12	2013-03-13	yes	38	yes	no	yes	yes	yes	6.33	5.12	1.37	70.4	21.6	URTIs	'1100046240	Nasopharyngeal swabs	2013-03-13	2013-03-21	yes	positive	IAV	negative		negative		negative	negative	negative		negative	negative
'01040413A7046	male	1993-12-25	2013-01-20	2013-01-23	yes	38	yes	yes	yes	yes	yes	5.65	4.94	0.93	70.7	46.52	URTIs	'1100045820	Nasopharyngeal swabs	2013-01-26	2013-01-31	yes	positive	IAV	negative		negative		negative	negative	negative		negative	negative
'01040412A7466	male	1995-03-27	2012-12-12	2012-12-12	yes	38	yes	yes	yes	yes	yes	7.57	4.68	10.01	72.14	13.34	URTIs	'1100019791	Nasopharyngeal swabs	2012-12-13	2012-12-20	yes	positive	IAV	negative		negative		negative	negative	negative		negative	negative
'01040412A7318	female	1982-12-24	2012-07-24	2012-07-25	yes	38	yes	no	yes	yes	no	51		0.86	72.31	17.02	URTIs	'1100017068	Nasopharyngeal swabs	2012-07-25	2012-07-26	yes	positive	IAV	negative		negative		negative	negative	negative		negative	negative
'01040413A7164	female	1990-11-09	2013-03-29	2013-03-31	yes	38	no	yes	no	no	yes	4.25	4.35	0.88	72.71	20.7	URTIs	'1100046364	Nasopharyngeal swabs	2013-03-31	2013-04-02	yes	positive	IAV	negative		negative		negative	negative	negative		negative	negative
'01040412A7319	male	1975-01-08	2012-07-24	2012-07-25	yes	38	yes	yes	yes	yes	no	63		1.02	73.41	16.22	URTIs	'1100017076	Nasopharyngeal swabs	2012-07-25	2012-07-26	yes	positive	IAV	negative		negative		negative	negative	negative		negative	negative
'01040412A7351	male	1940-08-15	2012-08-25	2012-08-26	yes	38	yes	no	yes	yes	yes	6.95		2.96	74.7	13.82	URTIs	'1100017852	Nasopharyngeal swabs	2012-08-26	2012-08-30	yes	positive	IAV	negative		negative		negative	negative	negative		negative	negative
'01040412A7147	male	1960-01-01	2012-03-11	2012-03-13	yes	38	yes	no	no	yes	no	9.9		5.7	74.8	17.5	URTIs	'1100013059	Nasopharyngeal swabs	2012-03-13	2012-03-13	yes	positive	IAV	negative		negative		negative	negative	negative		negative	negative
'01040412A7490	female	1975-12-03	2012-12-23	2012-12-25	yes	38	yes	yes	yes	no	no	6.5	4.96	1.15	75.21	17.22	URTIs	'1100045085	Nasopharyngeal swabs	2012-12-25	2012-12-27	yes	positive	IAV	negative		negative		negative	negative	negative		negative	negative
'01040412A7324	male	1962-07-30	2012-07-28	2012-07-31	yes	38	yes	yes	yes	yes	yes	7.1		1.13	75.4	16.04	URTIs	'1100017282	Nasopharyngeal swabs	2012-07-31	2012-08-01	yes	positive	IAV	negative		negative		negative	negative	negative		negative	negative
'01040413A7310	male	1975-11-17	2013-07-04	2013-07-07	yes	38	no	no	no	yes	yes	8.87	5.51	1.42	75.51	16.02	URTIs	'1100047230	Nasopharyngeal swabs	2013-07-08	2013-07-15	yes	positive	IAV	negative		negative		negative	negative	negative		negative	negative
'01040112A6265	male	2001-10-30	2012-05-02	2012-05-03	yes	38	yes	no	no	no	no	7.99		0.92	76.2	11.5	URTIs	'1100014628	Nasopharyngeal swabs	2012-05-03	2012-05-03	yes	positive	IAV	negative		negative		negative	negative	negative		negative	negative
'01040412A7294	male	1991-07-20	2012-07-08	2012-07-09	yes	38	no	no	yes	yes	yes	10.1	4.66	1.4	76.2	13.7	URTIs	'1100016581	Nasopharyngeal swabs	2012-07-09	2012-07-12	yes	positive	IAV	negative		negative		negative	negative	negative		negative	negative
'01040412A7296	male	1992-09-21	2012-07-07	2012-07-09	yes	38	no	no	no	yes	no	9.7	4.94	1.6	76.8	16.5	URTIs	'1100016607	Nasopharyngeal swabs	2012-07-09	2012-07-12	yes	positive	IAV	negative		negative		negative	negative	negative		negative	negative
'01040412A7314	female	1985-06-28	2012-07-20	2012-07-21	no	38	no	no	yes	no	yes	7.5	4.2	0.7	78.1	8.7	URTIs	'1100017027	Nasopharyngeal swabs	2012-07-21	2012-07-26	yes	positive	IAV	negative		negative		negative	negative	negative		negative	negative
'01040112A9391	female	2007-04-07	2012-07-22	2012-07-23	yes	38	yes	yes	yes	no	no	8.18	5.31	1.06	78.9	13	URTIs	'1100017126	Nasopharyngeal swabs	2012-07-23	2012-07-26	yes	positive	IAV	negative		negative		negative	negative	negative		negative	negative
'01040412A7495	male	1983-01-29	2012-12-26	2012-12-27	yes	38	yes	no	yes	no	no	11.59	5.44	2.2	80.51	15.12	URTIs	'1100045135	Nasopharyngeal swabs	2012-12-27	2012-12-27	yes	positive	IAV	negative		negative		negative	negative	negative		negative	negative
'01040413A7038	female	1992-04-19	2013-01-20	2013-01-21	yes	38	yes	yes	yes	yes	yes	6.7		77	82.31	11.52	URTIs	'1100045747	Nasopharyngeal swabs	2013-01-21	2013-01-24	yes	positive	IAV	negative		negative		negative	negative	negative		negative	negative
'01040412A7483	male	1987-05-15	2012-12-09	2012-12-09	yes	38	no	no	no	no	no						URTIs	'1100045010	Nasopharyngeal swabs	2012-12-22	2012-12-27	yes	positive	IAV	negative		negative		negative	negative	negative		negative	negative
'01040413A7293	male	1993-10-21	2013-05-24	2013-05-25	yes	38	no	no	no	yes	yes						URTIs	'1100046737	Nasopharyngeal swabs	2013-05-25	2013-05-30	yes	positive	IAV	negative		negative		negative	negative	negative		negative	negative
'01040412A7171	female	1981-01-01	2012-03-30	2012-04-01	yes	38	no	no	no	yes	no						URTIs	'1100013885	Nasopharyngeal swabs	2012-04-01	2012-04-05	yes	positive	IAV	negative		negative		negative	negative	negative		negative	negative
'01040112A6070	female	2008-10-20	2012-02-07	2012-02-07	yes	38.1	yes	yes	yes	no	no	5.1		2.54	39.4	49.8	URTIs	'1100011616	Nasopharyngeal swabs	2012-02-07	2012-02-25	yes	positive	IAV	negative		negative		negative	negative	negative		negative	negative
'01040112A6085	male	1998-02-08	2012-02-13	2012-02-14	yes	38.1	yes	yes	yes	no	no	9.5		1.87	64	17.8	URTIs	'1100011764	Nasopharyngeal swabs	2012-02-14	2012-02-16	yes	positive	IAV	negative		negative		negative	negative	negative		negative	negative
'01040413A7053	female	1968-11-17	2013-01-31	2013-02-02	yes	38.1	yes	yes	yes	yes	yes	5.68		1.51	64.8	26.6	URTIs	'1100045978	Nasopharyngeal swabs	2013-02-02	2013-02-07	yes	positive	IAV	negative		negative		negative	negative	negative		negative	negative
'01040412A7287	female	1954-04-01	2012-07-03	2012-07-06	no	38.1	yes	no	no	no	yes	5.2	3.66	1	65.2	19.4	URTIs	'1100016516	Nasopharyngeal swabs	2012-07-06	2012-07-12	yes	positive	IAV	negative		negative		negative	negative	negative		negative	negative
'01040112A6359	male	1999-08-30	2012-07-02	2012-07-03	yes	38.1	yes	yes	yes	no	no	6.2	5.27	1.24	70	6.8	URTIs	'1100016383	Nasopharyngeal swabs	2012-07-03	2012-07-05	yes	positive	IAV	negative		negative		negative	negative	negative		negative	negative
'01040413A7044	male	1989-05-13	2013-01-22	2013-01-25	yes	38.1	yes	no	yes	no	yes	7.8	4.76	1.38	73.81	17.82	URTIs	'1100045804	Nasopharyngeal swabs	2013-01-25	2013-01-31	yes	positive	IAV	negative		negative		negative	negative	negative		negative	negative
'01040413A7093	female	1989-05-23	2013-02-27	2013-03-01	yes	38.1	yes	yes	yes	yes	yes	8.57	4.97	0.93	82.11	10.92	URTIs	'1100046166	Nasopharyngeal swabs	2013-03-01	2013-03-07	yes	positive	IAV	negative		negative		negative	negative	negative		negative	negative
'01040412A7303	male	1941-09-17	2012-07-11	2012-07-12	yes	38.2	yes	no	yes	yes	yes	8.7	4.29	8.72	6.79	0.75	URTIs	'1100016805	Nasopharyngeal swabs	2012-07-12	2012-07-19	yes	positive	IAV	negative		negative		negative	negative	negative		negative	negative
'01040412A7312	female	1976-12-25	2012-07-20	2012-07-21	yes	38.2	yes	no	yes	yes	yes	4	4.29	0.9	64.1	21.8	URTIs	'1100017001	Nasopharyngeal swabs	2012-07-21	2012-07-26	yes	positive	IAV	negative		negative		negative	negative	negative		negative	negative
'01040413A7375	female	1957-12-26	2013-09-20	2013-09-23	yes	38.2	yes	yes	no	yes	yes	6.05		1.59	64.7	26.3	URTIs	'1100048428	Nasopharyngeal swabs	2013-09-24	2013-09-30	yes	positive	IAV	negative		negative		negative	negative	negative		negative	negative
'01040412a7219	male	1984-01-01	2012-05-21	2012-05-22	yes	38.2	yes	yes	yes	yes	yes	6.7		1.1	65.7	16.9	URTIs	'1100015088	Nasopharyngeal swabs	2012-05-22	2012-07-16	yes	positive	IAV	negative		negative		negative	negative	negative		negative	negative
'01040412A7298	female	1970-07-17	2012-07-09	2012-07-10	yes	38.2	no	yes	no	yes	yes	5		0.89	67	17.92	URTIs	'1100016623	Nasopharyngeal swabs	2012-07-10	2012-07-12	yes	positive	IAV	negative		negative		negative	negative	negative		negative	negative
'01040413A7075	male	1968-04-14	2013-02-20	2013-02-21	yes	38.2	no	no	yes	yes	yes	8.4	5.1	0.45	87.41	5.32	URTIs	'1100046125	Nasopharyngeal swabs	2013-02-21	2013-02-28	yes	positive	IAV	negative		negative		negative	negative	negative		negative	negative
'01040112A6423	male	1999-04-21	2012-08-06	2012-08-06	yes	38.3	no	yes	yes	no	no	8.6	450		44	46	URTIs	'1100017522	Nasopharyngeal swabs	2012-08-06	2012-08-10	yes	positive	IAV	negative		negative		negative	negative	negative		negative	negative
'01040112A4246	male	2002-04-28	2012-04-22	2012-04-23	yes	38.3	yes	yes	no	no	no	4.6			46	42	URTIs	'1100014305	Nasopharyngeal swabs	2012-04-23	2012-04-26	yes	positive	IAV	negative		negative		negative	negative	negative		negative	negative
'01040412A7153	female	1958-01-01	2012-03-14	2012-03-15	yes	38.3	yes	yes	no	no	yes	5.5		1.2	68.4	21.4	URTIs	'1100013356	Nasopharyngeal swabs	2012-03-15	2012-03-22	yes	positive	IAV	negative		negative		negative	negative	negative		negative	negative
'01040413A7336	male	1970-12-10	2013-08-01	2013-08-01	yes	38.3	yes	yes	yes	yes	yes	4.33		0.89	70.9	20.64	URTIs	'1100047586	Nasopharyngeal swabs	2013-08-01	2013-08-12	yes	positive	IAV	negative		negative		negative	negative	negative		negative	negative
'01040113A6050	female	2011-01-03	2013-03-17	2013-03-18	yes	39.2	yes	no	no	no	no	5.04	4.91	0.96	68.9	19	tonsillitis	'1100046232	Nasopharyngeal swabs	2013-03-18	2013-03-21	yes	positive	IAV	negative		negative		negative	negative	negative		negative	negative
'01040113A6522	male	2004-08-31	2013-11-17	2013-11-18	yes	39.1	yes	no	yes	no	no	7.6	4.2		44	46	pneumonia	'1100048832	Nasopharyngeal swabs	2013-11-18	2013-11-25	yes	positive	IAV	negative		negative		negative	negative	negative		negative	negative
'01040112A6353	male	2008-04-08	2012-07-01	2012-07-02	yes	39.3	yes	yes	no	no	no	6.41	4.38	0.88	74.1	13.7	RI	'1100016441	Nasopharyngeal swabs	2012-07-02	2012-07-05	yes	positive	IAV	negative		negative		negative	negative	negative		negative	negative
'01040112A6354	female	1999-05-31	2012-07-01	2012-07-02	yes	39.4	yes	no	yes	no	no	9.08	4.53	0.66	81	7.3	RI	'1100016458	Nasopharyngeal swabs	2012-07-02	2012-07-05	yes	positive	IAV	negative		negative		negative	negative	negative		negative	negative
'01040112A6084	female	2004-02-09	2012-02-13	2012-02-14	yes	39.8	yes	yes	yes	no	no	8.16		1.1	79	13.5	RI	'1100011756	Nasopharyngeal swabs	2012-02-14	2012-02-16	yes	positive	IAV	negative		negative		negative	negative	negative		negative	negative
'01040412A7327	female	1985-04-07	2012-07-31	2012-08-01	yes	38.3	no	no	no	yes	yes	6.4	3.99	0.3	86.5	4.9	URTIs	'1100017316	Nasopharyngeal swabs	2012-08-01	2012-08-01	yes	positive	IAV	negative		negative		negative	negative	negative		negative	negative
'01040412A7098	female	1967-01-01	2012-02-13	2012-02-15	yes	38.3	yes	yes	yes	yes	no						URTIs	'1100011897	Nasopharyngeal swabs	2012-02-15	2012-02-16	yes	positive	IAV	negative		negative		negative	negative	negative		negative	negative
'01040412A7331	female	1935-11-11	2012-08-01	2012-08-03	yes	38.4	no	no	yes	yes	yes	6.3	3.32	16.9	4.57	1.07	URTIs	'1100017555	Nasopharyngeal swabs	2012-08-03	2012-08-10	yes	positive	IAV	negative		negative		negative	negative	negative		negative	negative
'01040412A7304	female	1986-02-27	2012-07-11	2012-07-12	yes	38.4	yes	yes	yes	yes	yes	6.4	4.56	4.12	4.9	0.91	URTIs	'1100016813	Nasopharyngeal swabs	2012-07-12	2012-07-19	yes	positive	IAV	negative		negative		negative	negative	negative		negative	negative
'01040414A7004	male	1975-11-06	2013-12-31	2014-01-01	yes	38.4	yes	yes	yes	yes	yes	7.25			74.5	14.62	URTIs	'1100049590	Nasopharyngeal swabs	2014-01-01	2014-01-06	yes	positive	IAV	negative		negative		negative	negative	negative		negative	negative
'01040412A7339	male	1994-04-20	2012-08-09	2012-08-10	yes	38.4	yes	yes	yes	yes	yes	7.2		0.98	74.7	13..64	URTIs	'1100017639	Nasopharyngeal swabs	2012-08-10	2012-08-16	yes	positive	IAV	negative		negative		negative	negative	negative		negative	negative
'01040412A7307	male	1935-06-06	2012-07-16	2012-07-16	yes	38.4	no	no	no	yes	yes	6.9		0.9	76.7	13.4	URTIs	'1100016847	Nasopharyngeal swabs	2012-07-16	2012-07-19	yes	positive	IAV	negative		negative		negative	negative	negative		negative	negative
'01040413A7396	male	1973-04-15	2013-11-07	2013-11-08	yes	38.4	yes	no	no	yes	yes	10.23		1.39	78.01		URTIs	'1100048774	Nasopharyngeal swabs	2013-11-08	2013-11-18	yes	positive	IAV	negative		negative		negative	negative	negative		negative	negative
'01040112A6408	female	2002-06-08	2012-07-30	2012-07-30	yes	38.4	yes	yes	no	no	no						URTIs	'1100017373	Nasopharyngeal swabs	2012-07-30	2012-08-02	yes	positive	IAV	negative		negative		negative	negative	negative		negative	negative
'01040412A7488	male	1994-11-07	2012-12-23	2012-12-25	yes	38.4	yes	yes	yes	no	no						URTIs	'1100045069	Nasopharyngeal swabs	2012-12-25	2012-12-27	yes	positive	IAV	negative		negative		negative	negative	negative		negative	negative
'01040112B6117	female	2002-01-01	2012-02-28	2012-02-28	yes	38.5	yes	yes	yes	no	no	4.05		1.09	32	36	URTIs	'1100012531	Nasopharyngeal swabs	2012-02-28	2012-03-01	yes	positive	IAV	negative		negative		negative	negative	negative		negative	negative
'01040112A6402	female	2009-02-20	2012-07-24	2012-07-25	yes	38.5	yes	no	yes	no	no	5.62	4.16	2.01	43	45	URTIs	'1100017233	Nasopharyngeal swabs	2012-07-25	2012-07-26	yes	positive	IAV	negative		negative		negative	negative	negative		negative	negative
'01040112A6378	female	2012-01-10	2012-07-15	2012-07-16	yes	38.5	yes	no	yes	no	no	6.03	4.55	1.02	43	45	URTIs	'1100016870	Nasopharyngeal swabs	2012-07-16	2012-07-19	yes	positive	IAV	negative		negative		negative	negative	negative		negative	negative
'01040112A6398	male	2011-08-24	2012-07-24	2012-07-24	yes	38.5	yes	no	no	no	no	7.2	5	4	50	40	URTIs	'1100017191	Nasopharyngeal swabs	2012-07-24	2012-07-26	yes	positive	IAV	negative		negative		negative	negative	negative		negative	negative
'01040412A7155	female	1995-01-01	2012-03-18	2012-03-20	yes	38.5	yes	yes	yes	no	no	5.4		1.6	54.6	29.3	URTIs	'1100013372	Nasopharyngeal swabs	2012-03-20	2012-03-22	yes	positive	IAV	negative		negative		negative	negative	negative		negative	negative
'01040413A7063	female	1954-10-05	2013-02-15	2013-02-16	yes	38.5	yes	yes	no	yes	yes	4.7		1.14	64.1	24.5	URTIs	'1100046018	Nasopharyngeal swabs	2013-02-16	2013-02-22	yes	positive	IAV	negative		negative		negative	negative	negative		negative	negative
'01040112B6129	female	2004-10-18	2012-03-03	2012-03-04	yes	38.5	yes	no	yes	no	no	8.38			65	18	URTIs	'1100012655	Nasopharyngeal swabs	2012-03-04	2012-03-08	yes	positive	IAV	negative		negative		negative	negative	negative		negative	negative
'01040412A7195	female	1972-01-01	2012-04-28	2012-05-01	yes	38.5	yes	yes	no	no	no	4.3		0.8	66.5	19.1	URTIs	'1100014503	Nasopharyngeal swabs	2012-05-01	2012-05-03	yes	positive	IAV	negative		negative		negative	negative	negative		negative	negative
'01040413A7403	male	1982-08-01	2013-12-03	2013-12-04	yes	38.5	yes	no	no	no	no	5.2		10.95	66.5	18.22	URTIs	'1100048998	Nasopharyngeal swabs	2013-12-04	2013-12-09	yes	positive	IAV	negative		negative		negative	negative	negative		negative	negative
'01040413A7144	female	1991-01-23	2013-03-17	2013-03-20	yes	38.5	yes	no	no	yes	yes	5.88		1.16	69.5	19.72	URTIs	'1100046323	Nasopharyngeal swabs	2013-03-20	2013-03-28	yes	positive	IAV	negative		negative		negative	negative	negative		negative	negative
'01040412A7278	female	1958-01-30	2012-07-02	2012-07-03	yes	38.5	no	no	no	no	no	6		1.1	69.5		URTIs	'1100016300	Nasopharyngeal swabs	2012-07-03	2012-07-05	yes	positive	IAV	negative		negative		negative	negative	negative		negative	negative
'01040413A7061	female	1953-11-14	2013-02-14	2013-02-16	yes	38.5	yes	yes	no	yes	yes	8.73		1.96	71.5	22.5	URTIs	'1100045994	Nasopharyngeal swabs	2013-02-16	2013-02-22	yes	positive	IAV	negative		negative		negative	negative	negative		negative	negative
'01040112B6136	female	2005-02-12	2012-03-04	2012-03-05	yes	38.5	yes	yes	no	no	no	6.69		1.13	72	174	URTIs	'1100012721	Nasopharyngeal swabs	2012-03-05	2012-03-08	yes	positive	IAV	negative		negative		negative	negative	negative		negative	negative
'01040413A7202	male	1967-04-08	2013-04-11	2013-04-12	yes	38.5	yes	yes	yes	yes	yes	8.9		1	79.9	11.6	URTIs	'1100046455	Nasopharyngeal swabs	2013-04-12	2013-04-15	yes	positive	IAV	negative		negative		negative	negative	negative		negative	negative
'01040112A6235	male	2004-02-10	2012-04-15	2012-04-16	yes	38.5	yes	yes	no	no	no						URTIs	'1100014149	Nasopharyngeal swabs	2012-04-16	2012-04-19	yes	positive	IAV	negative		negative		negative	negative	negative		negative	negative
'01040412A7309	male	1987-01-22	2012-07-17	2012-07-18	yes	38.6	yes	yes	yes	yes	yes	9.9	7.06	6.52	8.59	0.65	URTIs	'1100016862	Nasopharyngeal swabs	2012-07-18	2012-07-19	yes	positive	IAV	negative		negative		negative	negative	negative		negative	negative
'01040112A6394	male	2003-06-27	2012-07-23	2012-07-23	yes	38.6	yes	yes	no	no	no	77	4.82	1.78	65	23.1	URTIs	'1100017159	Nasopharyngeal swabs	2012-07-23	2012-07-26	yes	positive	IAV	negative		negative		negative	negative	negative		negative	negative
'01040412A7346	male	1981-11-19	2012-08-15	2012-08-16	yes	38.6	yes	yes	no	yes	yes	5.4		0.75	73.21	13.92	URTIs	'1100017753	Nasopharyngeal swabs	2012-08-16	2012-08-23	yes	positive	IAV	negative		negative		negative	negative	negative		negative	negative
'01040412A7090	female	1948-01-01	2012-02-06	2012-02-09	yes	38.6	yes	yes	no	yes	no	7.7		1.4	76.7	17.6	URTIs	'1100011558	Nasopharyngeal swabs	2012-02-09	2012-02-19	yes	positive	IAV	negative		negative		negative	negative	negative		negative	negative
'01040413A7413	male	1996-02-19	2013-12-09	2013-12-10	yes	38.6	yes	yes	yes	yes	yes	9.72	4.89				URTIs	'1100049103	Nasopharyngeal swabs	2013-12-10	2013-12-16	yes	positive	IAV	negative		negative		negative	negative	negative		negative	negative
'01040412A7337	female	1989-09-08	2012-08-09	2012-08-09	yes	38.7	yes	no	yes	yes	yes	5.6	4.45	74.61	4.17	0.85	URTIs	'1100017613	Nasopharyngeal swabs	2012-08-09	2012-08-10	yes	positive	IAV	negative		negative		negative	negative	negative		negative	negative
'01040112A12A6420	female	1996-09-17	2012-08-05	2012-08-06	yes	38.7	yes	yes	no	no	no	7.2	4.9	3.9	40		URTIs	'1100017498	Nasopharyngeal swabs	2012-08-06	2012-08-10	yes	positive	IAV	negative		negative		negative	negative	negative		negative	negative
'01040112A6221	male	2001-06-20	2012-04-09	2012-04-09	yes	38.7	yes	no	no	no	no	6.38		1.6	63	25.1	URTIs	'1100013976	Nasopharyngeal swabs	2012-04-09	2012-04-11	yes	positive	IAV	negative		negative		negative	negative	negative		negative	negative
'01040412A7264	female	1980-11-30	2012-06-26	2012-06-27	yes	38.7	yes	yes	no	yes	yes	5		12	65.7	23.1	URTIs	'1100016094	Nasopharyngeal swabs	2012-06-27	2012-06-29	yes	positive	IAV	negative		negative		negative	negative	negative		negative	negative
'01040413A7124	female	1989-02-02	2013-03-11	2013-03-13	yes	38.7	no	no	yes	yes	yes	4.39	4.03	2.74	76.71	16.92	URTIs	'1100046257	Nasopharyngeal swabs	2013-03-13	2013-03-21	yes	positive	IAV	negative		negative		negative	negative	negative		negative	negative
'01040413A7103	female	1971-06-17	2013-03-04	2013-03-07	yes	38.7	yes	no	yes	yes	yes	7.47	4.66	0.88	81.81	11.82	URTIs	'1100046190	Nasopharyngeal swabs	2013-03-07	2013-03-12	yes	positive	IAV	negative		negative		negative	negative	negative		negative	negative
'01040412A7270	female	1975-12-27	2012-06-30	2012-07-01	yes	38.8	yes	yes	yes	yes	yes	5.2	4.01	1.1	67.4	20.9	URTIs	'1100016227	Nasopharyngeal swabs	2012-07-01	2012-07-05	yes	positive	IAV	negative		negative		negative	negative	negative		negative	negative
'01040112A6248	female	2001-03-03	2012-04-22	2012-04-23	yes	38.8	yes	yes	yes	no	no	9.37		1.33	71.7	14.2	URTIs	'1100014321	Nasopharyngeal swabs	2012-04-23	2012-04-26	yes	positive	IAV	negative		negative		negative	negative	negative		negative	negative
'01040412A7305	female	1970-03-16	2012-07-14	2012-07-14	yes	38.8	no	no	no	yes	yes	7.3	4.56	1.1	72.8	15	URTIs	'1100016821	Nasopharyngeal swabs	2012-07-14	2012-07-19	yes	positive	IAV	negative		negative		negative	negative	negative		negative	negative
'01040414A7006	female	1957-12-30	2013-12-31	2014-01-01	yes	38.8	no	yes	yes	yes	yes	5.77		0.58	74.8	10.12	URTIs	'1100049616	Nasopharyngeal swabs	2014-01-01	2014-01-06	yes	positive	IAV	negative		negative		negative	negative	negative		negative	negative
'01040412A7262	male	1939-12-25	2012-06-23	2012-06-25	yes	38.8	yes	no	yes	yes	yes	6.9	3.67	0.8	77.8	12.6	URTIs	'1100016078	Nasopharyngeal swabs	2012-06-25	2012-06-29	yes	positive	IAV	negative		negative		negative	negative	negative		negative	negative
'01040412A7341	male	1992-11-20	2012-08-11	2012-08-13	yes	38.8	no	no	no	yes	yes	8.3		0.97	79.21	11.62	URTIs	'1100017654	Nasopharyngeal swabs	2012-08-13	2012-08-16	yes	positive	IAV	negative		negative		negative	negative	negative		negative	negative
'01040412A7194	female	1995-01-01	2012-04-29	2012-04-29	yes	38.8	yes	yes	yes	yes	yes	70		0.7	84	10	URTIs	'1100014495	Nasopharyngeal swabs	2012-04-29	2012-05-03	yes	positive	IAV	negative		negative		negative	negative	negative		negative	negative
'01040412A7302	female	1960-11-29	2012-07-11	2012-07-12	yes	38.9	yes	yes	no	yes	yes	3.6	4.15	30.9	1.96	1.12	URTIs	'1100016797	Nasopharyngeal swabs	2012-07-12	2012-07-19	yes	positive	IAV	negative		negative		negative	negative	negative		negative	negative
'01040112A6403	male	2005-11-25	2012-07-24	2012-07-25	yes	38.9	yes	no	yes	no	no	7.02	4.6	2.01	42	45	URTIs	'1100017241	Nasopharyngeal swabs	2012-07-25	2012-07-26	yes	positive	IAV	negative		negative		negative	negative	negative		negative	negative
'01040112B6128	male	1999-01-01	2012-03-02	2012-03-04	yes	38.9	yes	no	yes	no	no	3.38		0.93	53.3	27.5	URTIs	'1100012648	Nasopharyngeal swabs	2012-03-04	2012-03-08	yes	positive	IAV	negative		negative		negative	negative	negative		negative	negative
'01040112A6397	female	2006-10-17	2012-07-24	2012-07-24	yes	38.9	yes	yes	no	no	no	4.74	4.3	0.89	70.5	18.8	URTIs	'1100017183	Nasopharyngeal swabs	2012-07-24	2012-07-26	yes	positive	IAV	negative		negative		negative	negative	negative		negative	negative
'01040414A7003	male	1975-04-29	2013-12-31	2014-01-01	yes	38.9	no	no	no	no	no	10.24			78.1	11.8	URTIs	'1100049582	Nasopharyngeal swabs	2014-01-01	2014-01-06	yes	positive	IAV	negative		negative		negative	negative	negative		negative	negative
'01040412A7218	male	1994-06-27	2012-07-04	2012-07-04	yes	38.9	yes	no	no	yes	yes	7.2	5.46	0.7	83.7	9.4	URTIs	'1100016334	Nasopharyngeal swabs	2012-07-04	2012-07-05	yes	positive	IAV	negative		negative		negative	negative	negative		negative	negative
'01040112A6202	male	2005-01-01	2012-04-01	2012-04-01	yes	39	yes	yes	no	no	no	7.6		3.9	35	27	URTIs	'1100013711	Nasopharyngeal swabs	2012-04-01	2012-04-05	yes	positive	IAV	negative		negative		negative	negative	negative		negative	negative
'01040112A6066	male	2005-07-21	2012-02-07	2012-02-07	yes	39	yes	yes	no	no	no	5.22		0.86	70.6	16.2	URTIs	'1100011574	Nasopharyngeal swabs	2012-02-07	2012-02-21	yes	positive	IAV	negative		negative		negative	negative	negative		negative	negative
'01040412A7329	male	1962-12-24	2012-07-31	2012-08-02	yes	39	yes	no	no	yes	no	88		1.52	72.41	17.32	URTIs	'1100017332	Nasopharyngeal swabs	2012-08-02	2012-08-02	yes	positive	IAV	negative		negative		negative	negative	negative		negative	negative
'01040112A6164	male	2007-01-09	2012-03-12	2012-03-13	yes	39	yes	no	yes	no	no	8.68		1.03	75.7	11.9	URTIs	'1100013158	Nasopharyngeal swabs	2012-03-13	2012-03-14	yes	positive	IAV	negative		negative		negative	negative	negative		negative	negative
'01040112A6222	female	2004-09-28	2012-04-08	2012-04-09	yes	39	yes	yes	no	no	no	8.4		0.73	76	8.7	URTIs	'1100013984	Nasopharyngeal swabs	2012-04-09	2012-04-11	yes	positive	IAV	negative		negative		negative	negative	negative		negative	negative
'01040413A7003	female	1984-04-03	2013-01-02	2013-01-03	yes	39	yes	yes	yes	no	yes	6.79	4.87	0.94	78.51	13.82	URTIs	'1100045192	Nasopharyngeal swabs	2013-01-03	2013-07-09	yes	positive	IAV	negative		negative		negative	negative	negative		negative	negative
'01040413A7401	female	1972-09-06	2013-12-02	2013-12-03	yes	39	yes	no	yes	yes	yes	6.18	4.9		82.71		URTIs	'1100048972	Nasopharyngeal swabs	2013-12-03	2013-12-09	yes	positive	IAV	negative		negative		negative	negative	negative		negative	negative
'01040413A7019	male	1990-11-09	2013-01-09	2013-01-12	yes	39	yes	yes	yes	yes	yes	9.58	4.83	0.61	84.24	6.44	URTIs	'1100045507	Nasopharyngeal swabs	2013-01-12	2013-01-17	yes	positive	IAV	negative		negative		negative	negative	negative		negative	negative
'01040412A7280	female	1983-11-03	2012-07-03	2012-07-03	yes	39	no	no	no	no	no	5.9	4.22	5	85.5	7.8	URTIs	'1100016326	Nasopharyngeal swabs	2012-07-04	2012-07-05	yes	positive	IAV	negative		negative		negative	negative	negative		negative	negative
'01040413A7309	female	1961-12-24	2013-07-07	2013-07-08	yes	39	yes	yes	yes	yes	yes	4.99	4.46	0.51	86.41	4.99	URTIs	'1100047222	Nasopharyngeal swabs	2013-07-08	2013-07-15	yes	positive	IAV	negative		negative		negative	negative	negative		negative	negative
'01040413A7178	female	1987-10-04	2013-04-07	2013-04-07	yes	39	no	no	yes	yes	yes	5.5		0.4	87.1	7.9	URTIs	'1100046406	Nasopharyngeal swabs	2013-04-07	2013-04-09	yes	positive	IAV	negative		negative		negative	negative	negative		negative	negative
'01040413A7322	male	1977-07-02	2013-07-14	2013-07-15	yes	39	yes	no	yes	yes	yes	5	4.65	0.69	76.081	13.82	URTIs	'1100047354	Nasopharyngeal swabs	2013-07-15	2013-07-22	yes	positive	IAV	negative		negative		negative	negative	negative		negative	negative
'01040112A6227	female	2006-06-20	2012-04-10	2012-04-10	yes	39	yes	yes	no	no	no						URTIs	'1100014065	Nasopharyngeal swabs	2012-04-10	2012-04-11	yes	positive	IAV	negative		negative		negative	negative	negative		negative	negative
'01040112A6254	male	2002-07-05	2012-04-24	2012-04-25	yes	39	yes	yes	yes	no	no						URTIs	'1100014388	Nasopharyngeal swabs	2012-04-25	2012-04-26	yes	positive	IAV	negative		negative		negative	negative	negative		negative	negative
'01040412A7277	male	1984-06-24	2012-07-03	2012-07-03	yes	39.1	yes	yes	yes	yes	yes	4.7		1.2	60.9	26.1	URTIs	'1100016292	Nasopharyngeal swabs	2012-07-03	2012-07-05	yes	positive	IAV	negative		negative		negative	negative	negative		negative	negative
'01040412A7180	female	1981-01-01	2012-04-12	2012-04-12	yes	39.1	yes	yes	yes	no	no	80		1.1	71.1	14	URTIs	'1100014164	Nasopharyngeal swabs	2012-04-12	2012-04-19	yes	positive	IAV	negative		negative		negative	negative	negative		negative	negative
'01040412A7286	male	1968-03-09	2012-07-06	2012-07-06	yes	39.1	no	no	yes	yes	yes	9.8	4.53	1	77.3	10.1	URTIs	'1100016508	Nasopharyngeal swabs	2012-07-06	2012-07-12	yes	positive	IAV	negative		negative		negative	negative	negative		negative	negative
'01040412A7330	male	1985-10-12	2012-08-01	2012-08-03	yes	39.2	yes	no	yes	no	yes	7.9	5	11.14	5.78	0.87	URTIs	'1100017548	Nasopharyngeal swabs	2012-08-03	2012-08-10	yes	positive	IAV	negative		negative		negative	negative	negative		negative	negative
'01040412A7144	female	1964-01-01	2012-03-05	2012-03-07	yes	39.2	yes	no	yes	yes	yes	5.7		1.1	66.5	19.5	URTIs	'1100013026	Nasopharyngeal swabs	2012-03-07	2012-03-13	yes	positive	IAV	negative		negative		negative	negative	negative		negative	negative
'01040412A7274	female	1984-09-04	2012-07-01	2012-07-02	yes	39.2	yes	yes	yes	no	yes	4.1	3.64	0.5	75.5	1.14	URTIs	'1100016268	Nasopharyngeal swabs	2012-07-02	2012-07-05	yes	positive	IAV	negative		negative		negative	negative	negative		negative	negative
'01040413A7041	male	1983-12-29	2013-01-20	2013-01-21	yes	39.2	yes	yes	yes	yes	yes	7.99		0.77	82.01	9.62	URTIs	'1100045770	Nasopharyngeal swabs	2013-01-21	2013-01-24	yes	positive	IAV	negative		negative		negative	negative	negative		negative	negative
'01040412A7323	female	1986-01-19	2012-07-25	2012-07-26	yes	39.3	yes	yes	yes	yes	yes	8.5	5.04	8.44	7.14	0.71	URTIs	'1100017274	Nasopharyngeal swabs	2012-07-26	2012-08-01	yes	positive	IAV	negative		negative		negative	negative	negative		negative	negative
'01040112A6211	male	2010-01-01	2012-04-02	2012-04-02	yes	39.3	yes	no	yes	no	no	4.02		2.01	42	45	URTIs	'1100013802	Nasopharyngeal swabs	2012-04-02	2012-04-05	yes	positive	IAV	negative		negative		negative	negative	negative		negative	negative
'01040412A7224	female	1972-04-29	2012-05-24	2012-05-25	yes	39.3	yes	yes	yes	yes	yes	11.4		1.2	79.4	10.3	URTIs	'1100015351	Nasopharyngeal swabs	2012-05-25	2012-07-16	yes	positive	IAV	negative		negative		negative	negative	negative		negative	negative
'01040413A7406	female	1992-02-13	2013-12-05	2013-12-06	yes	39.3	no	yes	yes	yes	yes	7.5					URTIs	'1100049038	Nasopharyngeal swabs	2013-12-06	2013-12-16	yes	positive	IAV	negative		negative		negative	negative	negative		negative	negative
'01040112B6216	male	2002-11-02	2012-03-02	2012-03-04	yes	39.4	yes	no	yes	no	no	6.5		1.59	60.3	24.5	URTIs	'1100012622	Nasopharyngeal swabs	2012-03-04	2012-03-08	yes	positive	IAV	negative		negative		negative	negative	negative		negative	negative
'01040112A6182	male	2009-03-20	2012-03-19	2012-03-20	yes	39.4	yes	yes	no	no	no	5.38		1.09	70.2	20.3	URTIs	'1100013331	Nasopharyngeal swabs	2012-03-20	2012-03-22	yes	positive	IAV	negative		negative		negative	negative	negative		negative	negative
'01040413A7339	female	1951-06-09	2013-07-31	2013-08-01	yes	39.4	yes	yes	yes	yes	yes	5.11		1.23	71	23.7	URTIs	'1100047610	Nasopharyngeal swabs	2013-08-01	2013-08-12	yes	positive	IAV	negative		positive	HPIV-3	negative	negative	negative		negative	negative
'01040412A7275	female	1966-12-16	2012-07-01	2012-07-02	yes	39.4	yes	yes	yes	yes	yes	4.9	4.17	0.4	77.9	8.6	URTIs	'1100016276	Nasopharyngeal swabs	2012-07-02	2012-07-05	yes	positive	IAV	negative		negative		negative	negative	negative		negative	negative
'01040112A6089	male	2004-11-18	2012-02-14	2012-02-15	yes	39.5	yes	yes	yes	no	no	7.63		1.62	66.7	21.2	URTIs	'1100011806	Nasopharyngeal swabs	2012-02-15	2012-02-16	yes	positive	IAV	negative		negative		negative	negative	negative		negative	negative
'01040412A7276	female	1976-12-04	2012-07-01	2012-07-02	yes	39.5	no	no	yes	no	yes	3.6	4.04	6.7	71.1	19.9	URTIs	'1100016284	Nasopharyngeal swabs	2012-07-02	2012-07-05	yes	positive	IAV	negative		negative		negative	negative	negative		negative	negative
'01040412a7218	male	1965-01-01	2012-05-20	2012-05-21	yes	39.5	yes	yes	yes	yes	yes	7.4		1.3	73.7	17.1	URTIs	'1100015070	Nasopharyngeal swabs	2012-05-21	2012-06-25	yes	positive	IAV	negative		negative		negative	negative	negative		negative	negative
'01040413A7323	male	1994-07-17	2013-07-14	2013-07-15	yes	39.6	no	no	yes	yes	no	6.23	4.86	1.03	77.31	16.52	URTIs	'1100047362	Nasopharyngeal swabs	2013-07-15	2013-07-22	yes	positive	IAV	negative		negative		negative	negative	negative		negative	negative
'01040413A7408	male	1975-02-05	2013-12-04	2013-12-07	yes	39.6	yes	yes	no	yes	yes	7.76					URTIs	'1100049053	Nasopharyngeal swabs	2013-12-07	2013-12-16	yes	positive	IAV	negative		negative		negative	negative	negative		negative	negative
'01040112A6401	male	2004-03-31	2012-07-25	2012-07-25	yes	39.8	yes	yes	no	no	no	5.05	5.16	0.9	67.1	19.4	URTIs	'1100017225	Nasopharyngeal swabs	2012-07-25	2012-07-26	yes	positive	IAV	negative		negative		negative	negative	negative		negative	negative
'01040413A7040	male	1973-12-01	2013-01-20	2013-01-21	yes	40	no	no	no	no	no	10.5		1.97	74.14	18.44	URTIs	'1100045762	Nasopharyngeal swabs	2013-01-21	2013-01-24	yes	positive	IAV	negative		negative		negative	negative	negative		negative	negative
'01040412A7362	female	1986-05-16	2012-09-01	2012-09-02	yes	38.3	no	no	no	no	no	6.09		0.9	74.81	14.82	URTIs	'1100018025	Nasopharyngeal swabs	2012-09-02	2012-09-06	yes	positive	IAV	negative		negative		negative	negative	negative		negative	negative
'01040112A6457	female	2008-02-25	2012-09-24	2012-09-24	yes	38.4	yes	yes	no	no	no	7.2		5.4	20	78	URTIs	'1100018355	Nasopharyngeal swabs	2012-09-24	2012-09-26	yes	positive	IAV	negative		negative		negative	negative	negative		negative	positive
'01040412A7480	male	1986-10-19	2012-12-21	2012-12-22	yes	38.4	yes	yes	yes	yes	yes	5.53		1.09	65.4	19.2	URTIs	'1100019981	Nasopharyngeal swabs	2012-12-22	2012-12-27	yes	positive	IAV	negative		negative		negative	negative	negative		negative	negative
'01040412A7313	female	1979-10-11	2012-07-18	2012-07-21	yes	38.4	yes	no	no	no	yes	6.7	4.79	0.9	70.5	13.8	URTIs	'1100017019	Nasopharyngeal swabs	2012-07-21	2012-07-26	yes	positive	IAV	negative		negative		negative	negative	negative		negative	negative
'01040412A7349	male	1963-08-24	2012-08-23	2012-08-24	yes	38.4	yes	yes	yes	yes	yes	3.6	5.02	0.4	80.91	11.02	URTIs	'1100017837	Nasopharyngeal swabs	2012-08-24	2012-08-30	yes	positive	IAV	negative		negative		negative	negative	negative		negative	negative
'01040412A7352	male	1980-05-25	2012-08-26	2012-08-27	yes	38.5	yes	no	yes	yes	yes	8.5	5.15	1.05	73.61	12.42	URTIs	'1100017860	Nasopharyngeal swabs	2012-08-27	2012-08-30	yes	positive	IAV	negative		negative		negative	negative	negative		negative	negative
'01040412A7344	male	1996-12-28	2012-08-14	2012-08-15	yes	38.5	no	yes	no	no	yes	8.3	4.56		78.41	8.52	URTIs	'1100017738	Nasopharyngeal swabs	2012-08-15	2012-08-16	yes	positive	IAV	negative		negative		negative	negative	negative		negative	negative
'01040412A7363	female	2012-09-01	2012-09-01	2012-09-02	yes	38.6	yes	yes	yes	yes	yes	68		1.59	70.4	23.5	URTIs	'1100018033	Nasopharyngeal swabs	2012-09-02	2012-09-06	yes	positive	IAV	negative		negative		negative	negative	negative		negative	negative
'01040412A7347	male	1988-11-19	2012-08-18	2012-08-19	yes	38.6	no	no	no	yes	yes	4.68	4.95	0.55	78.61	11.82	URTIs	'1100017761	Nasopharyngeal swabs	2012-08-19	2012-08-23	yes	positive	IAV	negative		negative		negative	negative	negative		negative	negative
'01040112A6387	male	1996-12-25	2012-07-17	2012-07-18	yes	38.7	yes	no	yes	no	no	6.02	4.62	2.13	43	42	URTIs	'1100016961	Nasopharyngeal swabs	2012-07-18	2012-07-19	yes	positive	IAV	negative		negative		negative	negative	negative		negative	negative
'01040412A7468	male	1985-08-16	2012-12-11	2012-12-14	yes	38.7	yes	yes	yes	yes	yes	9.46		1.04	81.51	11.02	URTIs	'1100019817	Nasopharyngeal swabs	2012-12-14	2012-12-20	yes	positive	IAV	negative		negative		negative	negative	negative		negative	negative
'01040112A6381	male	2009-10-16	2012-07-17	2012-07-17	yes	38.8	yes	yes	no	no	no	7.4	3.9	4.9	30	6.7	URTIs	'1100016904	Nasopharyngeal swabs	2012-07-17	2012-07-19	yes	positive	IAV	negative		negative		negative	negative	negative		negative	negative
'01040112A6384	female	2008-12-29	2012-07-18	2012-07-18	yes	38.9	yes	yes	no	no	no	7.4	5.4	4.2	65	30	URTIs	'1100016938	Nasopharyngeal swabs	2012-07-18	2012-07-19	yes	positive	IAV	negative		negative		negative	negative	negative		negative	negative
'01040112A6383	male	2005-06-27	2012-07-17	2012-07-17	yes	39	yes	yes	no	no	no	7.4			35	60	URTIs	'1100016920	Nasopharyngeal swabs	2012-07-17	2012-07-19	yes	positive	IAV	negative		negative		negative	negative	negative		negative	negative
'01040112A6426	male	2010-03-25	2012-08-12	2012-08-13	yes	39	yes	yes	no	no	no	6.4	420		44	46	URTIs	'1100017696	Nasopharyngeal swabs	2012-08-13	2012-08-16	yes	positive	IAV	negative		negative		negative	negative	negative		negative	negative
'01040412A7357	female	1935-09-11	2012-08-29	2012-08-30	yes	39	yes	yes	yes	yes	yes	8		2.32	65	29	URTIs	'1100017977	Nasopharyngeal swabs	2012-08-30	2012-09-06	yes	positive	IAV	negative		negative		negative	negative	negative		negative	negative
'01040112a6449	female	2011-12-05	2012-09-11	2012-09-11	yes	39.1	yes	no	yes	no	no	10.76	4.72	1.28	77.4	11.9	URTIs	'1100018181	Nasopharyngeal swabs	2012-09-11	2012-09-11	yes	positive	IAV	negative		negative		negative	negative	negative		negative	positive
'01040412A7559	male	1981-11-11	2012-12-09	2012-12-10	yes	39.2	no	no	no	yes	yes	9		1.02	83.21	11.32	URTIs	'1100019726	Nasopharyngeal swabs	2012-12-10	2012-12-20	yes	positive	IAV	negative		negative		negative	negative	negative		negative	negative
'01040412A7316	female	1983-05-04	2012-07-23	2012-07-24	yes	39.3	no	yes	no	no	yes	7.4	4.39	13.82	5.67	1.02	URTIs	'1100017043	Nasopharyngeal swabs	2012-07-24	2012-07-26	yes	positive	IAV	negative		negative		negative	negative	negative		negative	negative
'010404613A7356	male	1990-12-27	2013-09-06	2013-09-06	yes	39.3	yes	no	no	yes	yes	9.01		1.18	80.21	13.12	URTIs	'1100048139	Nasopharyngeal swabs	2013-09-06	2013-09-16	yes	positive	IAV	negative		positive	HPIV-1	negative	negative	negative		negative	negative
'01040412A7463	female	1990-09-12	2012-12-12	2012-12-13	yes	39.4	yes	yes	no	yes	yes	8.54	4.86	1.66	72.21	19.42	URTIs	'1100019767	Nasopharyngeal swabs	2012-12-13	2012-12-20	yes	positive	IAV	negative		negative		negative	negative	negative		negative	negative
'01040412A7315	female	1985-08-22	2012-07-22	2012-07-24	yes	39.5	yes	no	no	no	yes	7.1	3.7	13.22	5.71	0.94	URTIs	'1100017035	Nasopharyngeal swabs	2012-07-24	2012-07-26	yes	positive	IAV	negative		negative		negative	negative	negative		negative	negative
'01040412A7470	male	1985-12-07	2012-12-11	2012-12-14	yes	39.5	yes	yes	yes	yes	yes	8		0.92	7.8	11.52	URTIs	'1100019833	Nasopharyngeal swabs	2012-12-14	2012-12-20	yes	positive	IAV	negative		negative		negative	negative	negative		negative	negative
'01040412A7482	male	1991-01-05	2012-12-21	2012-12-22	yes	39.5	yes	yes	yes	yes	no	11.95		1	83.01	8.42	URTIs	'1100020005	Nasopharyngeal swabs	2012-12-22	2012-12-27	yes	positive	IAV	negative		negative		negative	negative	negative		negative	negative
'01040112A6356	female	2003-12-04	2012-07-02	2012-07-02	yes	39.6	yes	yes	yes	no	no	7.2	4.5	3.9	42	52	URTIs	'1100016474	Nasopharyngeal swabs	2012-07-02	2012-07-05	yes	positive	IAV	negative		negative		negative	negative	negative		negative	negative
'01040112A6360	female	2009-05-29	2012-07-02	2012-07-02	yes	40.3	yes	yes	no	no	no	7.55	4.37	0.76	81.6	10.1	URTIs	'1100016391	Nasopharyngeal swabs	2012-07-03	2012-07-05	yes	positive	IAV	negative		negative		negative	negative	negative		negative	negative
'01040412A7473	male	1991-04-13	2012-12-13	2012-12-16	yes	40.4	yes	yes	yes	yes	yes	8.5		1.32	74.34	15.64	URTIs	'1100019866	Nasopharyngeal swabs	2012-12-16	2012-12-20	yes	positive	IAV	negative		negative		negative	negative	negative		negative	negative
'01040412A7288	female	1995-08-23	2012-07-05	2012-07-07	yes	38	yes	yes	no	yes	yes	6.2		1.5	6.33	24.2	data missing	'1100016524	Nasopharyngeal swabs	2012-07-07	2012-07-12	yes	positive	IAV	negative		negative		negative	negative	negative		negative	negative
'01040412A7285	female	1957-09-14	2012-07-04	2012-07-05	yes	38.5	yes	yes	no	yes	yes	6.4		1.1	74.4	17	data missing	'1100016490	Nasopharyngeal swabs	2012-07-05	2012-07-12	yes	positive	IAV	negative		negative		negative	negative	negative		negative	negative
'01040112A6376	female	1998-11-10	2012-07-11	2012-07-11	yes	39	yes	yes	yes	no	no	8.4	4.5	1.83	66.3	20.8	data missing	'1100016748	Nasopharyngeal swabs	2012-07-11	2012-07-12	yes	positive	IAV	negative		negative		negative	negative	negative		negative	negative
'01040113A6135	male	2000-05-08	2013-05-04	2013-05-05	yes	38	yes	yes	yes	no	no	9.06	5.02	2.55	60.6	28.1	pharyngitis	'1100046604	Nasopharyngeal swabs	2013-05-05	2013-05-07	yes	positive	IAV	negative		negative		negative	negative	negative		negative	positive
'01040113A6541	male	2004-06-14	2013-12-22	2013-12-23	yes	38	yes	yes	yes	no	no	10	3.5		64	20	pharyngitis	'1100049178	Nasopharyngeal swabs	2013-12-23	2013-12-30	yes	positive	IAV	negative		negative		negative	negative	negative		negative	negative
'01040113A6542	male	2002-12-30	2013-12-22	2013-12-23	yes	38	yes	no	yes	no	no	4.5	3.7		81		pharyngitis	'1100049186	Nasopharyngeal swabs	2013-12-23	2013-12-30	yes	positive	IAV	negative		negative		negative	negative	negative		negative	negative
'01040412A7158	male	1957-01-01	2012-03-22	2012-03-23	yes	38	no	no	no	no	no	9.6		1.7	73.9	17.8	pharyngitis	'1100013562	Nasopharyngeal swabs	2012-03-23	2012-03-29	yes	positive	IAV	negative		negative		negative	negative	negative		negative	negative
'01040113A6082	male	2010-02-20	2013-04-14	2013-04-15	yes	38	yes	no	no	no	no	7.3					pharyngitis	'1100046471	Nasopharyngeal swabs	2013-04-15	2013-04-15	yes	positive	IAV	negative		negative		negative	negative	negative		negative	negative
'01040113A6543	male	2000-10-04	2013-12-30	2013-12-30	yes	38	no	yes	no	yes	no						pharyngitis	'1100049194	Nasopharyngeal swabs	2013-12-30	2014-01-06	yes	positive	IAV	negative		negative		negative	negative	negative		negative	negative
'01040113A6544	female	2002-07-28	2013-12-29	2013-12-30	yes	38	yes	no	yes	no	no						pharyngitis	'1100049202	Nasopharyngeal swabs	2013-12-30	2014-01-06	yes	positive	IAV	negative		negative		negative	negative	negative		negative	negative
'01040112A6380	female	2001-08-23	2012-07-16	2012-07-17	yes	38.2	yes	yes	yes	no	no	7.3	4.9	3.9	4	56	pharyngitis	'1100016896	Nasopharyngeal swabs	2012-07-17	2012-07-19	yes	positive	IAV	negative		negative		negative	negative	negative		negative	negative
'01040113A6545	female	2005-05-06	2013-12-30	2013-12-30	yes	38.3	yes	no	no	no	no	5.53					pharyngitis	'1100049210	Nasopharyngeal swabs	2013-12-30	2014-01-06	yes	positive	IAV	negative		negative		negative	negative	negative		negative	negative
'01040113A6525	male	2008-06-07	2013-11-25	2013-11-25	yes	38.3	yes	yes	no	no	no						pharyngitis	'1100048865	Nasopharyngeal swabs	2013-11-25	2013-12-02	yes	positive	IAV	negative		negative		negative	negative	negative		negative	negative
'01040113A6005	male	1998-09-19	2012-12-31	2013-01-02	yes	38.5	yes	no	no	no	no	9.04	5.23	1.99	61	22	pharyngitis	'1100045283	Nasopharyngeal swabs	2013-01-02	2013-01-09	yes	positive	IAV	negative		negative		negative	negative	negative		negative	negative
'01040112A6367	male	2009-04-01	2012-07-09	2012-07-09	yes	38.6	yes	yes	no	no	no	7.3	4.9	5.2	26		pharyngitis	'1100016656	Nasopharyngeal swabs	2012-07-09	2012-07-12	yes	positive	IAV	negative		negative		negative	negative	negative		negative	negative
'01040113A6533	female	2003-05-20	2013-12-02	2013-12-02	yes	38.6	yes	no	yes	no	no						pharyngitis	'1100048964	Nasopharyngeal swabs	2013-12-02	2013-12-09	yes	positive	IAV	negative		negative		negative	negative	negative		negative	negative
'01040112A6193	male	2010-04-06	2012-03-27	2012-03-27	yes	38.8	yes	yes	no	no	no	7.18			48	46	pharyngitis	'1100013489	Nasopharyngeal swabs	2012-03-27	2012-03-29	yes	positive	IAV	negative		negative		negative	negative	negative		negative	negative
'01040112A6185	male	2000-01-12	2012-03-25	2012-03-25	yes	38.9	yes	yes	no	no	no	7.3		4.2	42	56	pharyngitis	'1100013406	Nasopharyngeal swabs	2012-03-26	2012-03-29	yes	positive	IAV	negative		negative		negative	negative	negative		negative	negative
'01040112A6369	female	2006-03-02	2012-07-09	2012-07-10	yes	38.9	no	no	yes	no	no	8.9	4.3		46	44	pharyngitis	'1100016672	Nasopharyngeal swabs	2012-07-10	2012-07-12	yes	positive	IAV	negative		negative		negative	negative	negative		negative	negative
'01040112A6362	male	2001-12-18	2012-07-04	2012-07-04	yes	38.9	no	no	yes	no	no						pharyngitis	'1100016417	Nasopharyngeal swabs	2012-07-04	2012-07-05	yes	positive	IAV	negative		negative		negative	negative	negative		negative	negative
'01040112A6197	male	1997-06-18	2012-03-28	2012-03-28	yes	39	yes	yes	no	no	no	8.9		4.9	40	52	pharyngitis	'1100013521	Nasopharyngeal swabs	2012-03-28	2012-03-29	yes	positive	IAV	negative		negative		negative	negative	negative		negative	negative
'01040112A6404	male	2012-03-25	2012-07-25	2012-07-25	yes	39	yes	no	no	no	no	8.2	4	4	50	45	pharyngitis	'1100017258	Nasopharyngeal swabs	2012-07-25	2012-07-26	yes	positive	IAV	negative		negative		negative	negative	negative		negative	negative
'01040113A6534	male	2001-01-01	2013-12-08	2013-12-08	yes	39	yes	yes	yes	no	no	7.8	4	5	56		pharyngitis	'1100049004	Nasopharyngeal swabs	2013-12-08	2013-12-16	yes	positive	IAV	negative		negative		negative	negative	negative		negative	negative
'01040113A6546	male	2008-12-02	2013-12-30	2013-12-30	yes	39	yes	no	no	no	no	5.62					pharyngitis	'1100049228	Nasopharyngeal swabs	2013-12-30	2014-01-06	yes	positive	IAV	negative		negative		negative	negative	negative		negative	negative
'01040113A6527	male	2009-08-01	2013-11-25	2013-11-25	yes	39	yes	yes	yes	no	no						pharyngitis	'1100048881	Nasopharyngeal swabs	2013-11-25	2013-12-02	yes	positive	IAV	negative		negative		negative	negative	negative		negative	negative
'01040113A6529	male	2009-01-01	2013-11-25	2013-11-25	yes	39	yes	yes	no	no	no						pharyngitis	'1100048907	Nasopharyngeal swabs	2013-11-25	2013-12-02	yes	positive	IAV	negative		negative		negative	negative	negative		negative	negative
'01040112A6372	male	2004-10-22	2012-07-08	2012-07-11	yes	39	yes	no	no	no	no						pharyngitis	'1100016706	Nasopharyngeal swabs	2012-07-11	2012-07-12	yes	positive	IAV	negative		negative		negative	negative	negative		negative	negative
'01040112A6373-1	male	2007-09-14	2012-07-11	2012-07-11	yes	39.2	no	no	yes	no	no						pharyngitis	'1100016755	Nasopharyngeal swabs	2012-07-11	2012-07-12	yes	positive	IAV	negative		negative		negative	negative	negative		negative	negative
'01040113A6029	female	2006-05-15	2013-02-17	2013-02-19	yes	39.3	yes	yes	yes	no	no	5.7			73	20	pharyngitis	'1100045986	Nasopharyngeal swabs	2013-02-19	2013-02-21	yes	positive	IAV	negative		negative		negative	negative	negative		negative	negative
'01040113A6538	female	1999-09-03	2013-12-20	2013-12-21	yes	39.5	yes	yes	no	yes	no	7.7			42	6	pharyngitis	'1100049145	Nasopharyngeal swabs	2013-12-21	2013-12-30	yes	positive	IAV	negative		negative		negative	negative	negative		positive	negative
'01040113A6539	male	2000-06-26	2013-12-23	2013-12-23	yes	39.5	yes	no	yes	no	no	4.9		1.18	63.4	23.5	pharyngitis	'1100049152	Nasopharyngeal swabs	2013-12-23	2013-12-30	yes	positive	IAV	negative		negative		negative	negative	negative		negative	negative
'01040112A6442	female	2001-06-07	2012-09-02	2012-09-03	yes	39.5	yes	yes	no	no	no	7.98	4.15	0.99	72.9	12.4	pharyngitis	'1100018058	Nasopharyngeal swabs	2012-09-03	2012-09-06	yes	positive	IAV	positive	RSV-A	negative		negative	negative	negative		negative	negative
'01040113A6526	female	2007-07-19	2013-11-22	2013-11-25	yes	39.5	no	no	no	no	no						pharyngitis	'1100048873	Nasopharyngeal swabs	2013-11-25	2013-12-02	yes	positive	IAV	negative		negative		negative	negative	negative		negative	negative
'01040112A6195	female	2005-03-22	2012-03-27	2012-03-27	yes	39.7	yes	yes	yes	no	no	3.9		0.84	66.1	21.5	pharyngitis	'1100013505	Nasopharyngeal swabs	2012-03-27	2012-03-29	yes	positive	IAV	negative		negative		negative	negative	negative		negative	negative
'01040011A6011	male	2001-01-19	2011-01-19	2011-01-19	yes	38	yes	yes	no	no	no	6.52			23	44	data missing	'1000134948	Nasopharyngeal swabs	2011-01-19	2011-01-31	yes	positive	IAV	negative		negative		negative	negative	negative		negative	negative
'01040011A7033	female	1984-02-22	2011-02-22	2011-02-22	yes	38	yes	no	no	no	no	8.4		0.9	80.9	11.3	data missing	'1000136711	Nasopharyngeal swabs	2011-02-22	2011-05-26	yes	positive	IAV	negative		negative		negative	negative	negative		negative	negative
'01040011A6018	male	2009-01-20	2011-01-20	2011-01-20	yes	38.1	yes	no	no	no	no	7.81		3.18	43.2	40.7	data missing	'1000135010	Nasopharyngeal swabs	2011-01-20	2011-01-31	yes	positive	IAV	negative		negative		negative	negative	negative		negative	negative
'01040011A7006	female	1964-01-17	2011-01-17	2011-01-17	yes	38.4	yes	no	no	no	no	4.3		0.9	67.4	22	data missing	'1000135119	Nasopharyngeal swabs	2011-01-17	2011-01-31	yes	positive	IAV	negative		negative		negative	negative	negative		negative	negative
'01040011A6006	male	2003-01-16	2011-01-16	2011-01-16	yes	38.5	no	yes	yes	no	no	7.36			52.6	37.9	data missing	'1000134898	Nasopharyngeal swabs	2011-01-16	2011-01-31	yes	positive	IAV	negative		negative		negative	negative	negative		negative	negative
'01040011A6013	female	2006-01-19	2011-01-19	2011-01-19	yes	38.5	yes	no	yes	no	no	15.48		3.9	60	25.2	data missing	'1000134963	Nasopharyngeal swabs	2011-01-19	2011-01-31	yes	positive	IAV	negative		negative		negative	negative	negative		negative	negative
'01040011A7014	male	1961-01-18	2011-01-18	2011-01-19	yes	38.5	yes	no	yes	no	no	7		1.9	63.1	27	data missing	'1000135192	Nasopharyngeal swabs	2011-01-19	2011-01-31	yes	positive	IAV	negative		negative		negative	negative	negative		negative	negative
'01040011A7003	female	1980-01-03	2011-01-03	2011-01-03	yes	38.6	yes	no	no	no	no	8		1.8	64.7	23	data missing	'1000134815	Nasopharyngeal swabs	2011-01-03	2011-01-31	yes	positive	IAV	negative		negative		negative	negative	negative		negative	negative
'01040011A7012	male	1980-01-17	2011-01-17	2011-01-19	yes	38.6	yes	no	yes	no	no	5.1		3.3	64.8	24.8	data missing	'1000135176	Nasopharyngeal swabs	2011-01-19	2011-01-31	yes	positive	IAV	negative		negative		negative	negative	negative		negative	negative
'01040011A7011	male	1965-01-17	2011-01-17	2011-01-18	yes	38.8	yes	no	no	no	no	8.1		0.9	75.3	16.9	data missing	'1000135168	Nasopharyngeal swabs	2011-01-18	2011-01-31	yes	positive	IAV	negative		negative		negative	negative	negative		negative	negative
'01040011A7015	female	1954-01-19	2011-01-19	2011-01-19	yes	38.8	no	no	no	no	no	6.4		63	78	16.6	data missing	'1000135200	Nasopharyngeal swabs	2011-01-19	2011-01-31	yes	positive	IAV	negative		negative		negative	negative	negative		negative	negative
'01040011A6012	female	2001-01-19	2011-01-19	2011-01-19	yes	39	yes	yes	no	no	no	3.38			53	37	data missing	'1000134955	Nasopharyngeal swabs	2011-01-19	2011-01-31	yes	positive	IAV	negative		negative		negative	negative	negative		negative	negative
'01040011A6005	female	2006-01-17	2011-01-17	2011-01-17	yes	39	yes	yes	yes	no	no	8.9			60	34	data missing	'1000134880	Nasopharyngeal swabs	2011-01-17	2011-01-31	yes	positive	IAV	negative		negative		negative	negative	negative		negative	negative
'01040011A7039	female	1991-02-25	2011-02-25	2011-02-25	yes	39	yes	no	no	no	no	4.9		0.9	75.4	17.8	data missing	'1000136778	Nasopharyngeal swabs	2011-02-25	2011-05-26	yes	positive	IAV	negative		negative		negative	negative	negative		negative	negative
'01040011A6016	male	2007-01-19	2011-01-19	2011-01-19	yes	39	yes	yes	no	no	no	10.8			82	10	data missing	'1000134997	Nasopharyngeal swabs	2011-01-19	2011-01-31	yes	positive	IAV	negative		negative		negative	negative	negative		negative	negative
'01040011A6020	male	1995-01-24	2011-01-24	2011-01-24	yes	39	yes	yes	no	no	no	9.44			83	5.9	data missing	'1000135036	Nasopharyngeal swabs	2011-01-24	2011-01-31	yes	positive	IAV	negative		negative		negative	negative	negative		negative	negative
'01040011A6004	female	2004-01-17	2011-01-17	2011-01-17	yes	39.3	yes	yes	no	no	no	6.5			40	60	data missing	'1000134872	Nasopharyngeal swabs	2011-01-18	2011-01-31	yes	positive	IAV	negative		negative		negative	negative	negative		negative	negative
'01040011A6003	female	2006-01-11	2011-01-11	2011-01-11	yes	39.3	yes	yes	no	no	no	10.8			82	10	data missing	'1000134864	Nasopharyngeal swabs	2011-01-11	2011-01-31	yes	positive	IAV	negative		negative		negative	negative	negative		negative	negative
'01040011A6021	male	2007-01-24	2011-01-24	2011-01-24	yes	39.4	yes	yes	no	no	no	6.33			62.5	26.4	data missing	'1000135044	Nasopharyngeal swabs	2011-01-24	2011-01-31	yes	positive	IAV	negative		negative		negative	negative	negative		negative	negative
'01040011A7009	male	1985-01-17	2011-01-17	2011-01-17	yes	39.4	yes	no	no	no	no	8.5		18.5	75.3		data missing	'1000135143	Nasopharyngeal swabs	2011-01-17	2011-01-31	yes	positive	IAV	negative		negative		negative	negative	negative		negative	negative
'01040011A6008	male	2004-01-18	2011-01-18	2011-01-18	yes	40.2	no	no	no	no	no	6.47			17	12	data missing	'1000134914	Nasopharyngeal swabs	2011-01-18	2011-01-31	yes	positive	IAV	negative		negative		negative	negative	negative		negative	negative
'01040112a6001	male	2006-07-22	2012-01-04	2012-01-04	yes	38	yes	yes	no	no	no	6.18		24	60	12.5	INFLUENZA	'1100010089	Nasopharyngeal swabs	2012-01-04	2012-01-04	yes	positive	IBV	negative		negative		negative	negative	negative		negative	negative
'01040412A7136	female	1982-01-01	2012-02-27	2012-02-28	yes	38	no	no	no	yes	yes	5.8		73.4	17.5		URTIs	'1100012481	Nasopharyngeal swabs	2012-02-28	2012-03-01	yes	positive	IBV	negative		negative		negative	negative	negative		negative	negative
'01040112A6057	female	2006-01-31	2012-01-31	2012-01-31	yes	38	yes	no	no	no	no	2.9		4	30	10	URTIs	'1100011400	Nasopharyngeal swabs	2012-01-31	2012-02-02	yes	positive	IBV	negative		negative		negative	negative	negative		negative	negative
'01040112A6036	male	1996-12-25	2012-01-15	2012-01-16	yes	38	yes	yes	yes	no	no	7.3		4.2	36	54	URTIs	'1100010733	Nasopharyngeal swabs	2012-01-16	2012-01-17	yes	positive	IBV	negative		negative		negative	negative	negative		negative	negative
'01040412A7086	male	1987-02-06	2012-02-06	2012-02-06	yes	38	yes	no	yes	no	no	38		1.5	48.9	40.4	URTIs	'1100011517	Nasopharyngeal swabs	2012-02-06	2012-02-15	yes	positive	IBV	negative		negative		negative	negative	negative		negative	negative
'01040412A7046	male	1963-01-11	2012-01-11	2012-01-14	yes	38	yes	no	no	yes	yes	2.4		0.8	56.2	34.3	URTIs	'1100010824	Nasopharyngeal swabs	2012-01-14	2012-01-19	yes	positive	IBV	negative		negative		negative	negative	negative		negative	negative
'01040412A7255	female	1991-08-26	2012-06-19	2012-06-20	yes	38	no	no	no	yes	yes	8.3		2.5	59.9	30.1	URTIs	'1100016003	Nasopharyngeal swabs	2012-06-20	2012-06-29	yes	positive	IBV	negative		negative		negative	negative	negative		negative	negative
'01040412A7112	female	1985-01-01	2012-02-17	2012-02-17	yes	38	yes	yes	yes	no	no	4.9		1.2	62.3	23.7	URTIs	'1100012184	Nasopharyngeal swabs	2012-02-19	2012-02-23	yes	positive	IBV	negative		negative		negative	negative	negative		negative	negative
'01040112A6080	female	2005-07-28	2012-02-12	2012-02-13	yes	38	yes	yes	yes	no	yes	5.26		1.12	62.9	21.3	URTIs	'1100011715	Nasopharyngeal swabs	2012-02-13	2012-02-16	yes	positive	IBV	negative		negative		negative	negative	negative		negative	negative
'01040412A7106	male	1991-01-01	2012-02-14	2012-02-15	yes	38	yes	yes	no	yes	yes	5.5		1	62.9	17.3	URTIs	'1100011970	Nasopharyngeal swabs	2012-02-15	2012-02-16	yes	positive	IBV	negative		negative		negative	negative	negative		negative	negative
'01040412A7061	female	1987-01-01	2012-01-19	2012-01-21	yes	38	no	yes	yes	yes	yes	48		1.1	63.1	25.7	URTIs	'1100011152	Nasopharyngeal swabs	2012-01-21	2012-02-02	yes	positive	IBV	negative		negative		negative	negative	negative		negative	negative
'01040412A7034	female	1994-01-09	2012-01-09	2012-01-10	yes	38	yes	yes	yes	yes	no	7.5		1.9	63.3	25.2	URTIs	'1100010634	Nasopharyngeal swabs	2012-01-10	2012-01-12	yes	positive	IBV	negative		negative		negative	negative	negative		negative	negative
'01040412A7093	male	1990-01-01	2012-02-13	2012-02-13	yes	38	yes	yes	no	yes	yes	3.7		0.9	63.5	24.9	URTIs	'1100011848	Nasopharyngeal swabs	2012-02-13	2012-04-16	yes	positive	IBV	negative		negative		negative	negative	negative		negative	negative
'01040412A7006	female	1977-01-01	2012-01-03	2012-01-03	yes	38	no	no	no	no	no	6.2		1.5	66.4	24	URTIs	'1100010063	Nasopharyngeal swabs	2012-01-03	2012-01-04	yes	positive	IBV	negative		negative		negative	negative	negative		negative	negative
'01040412A7078	female	1968-02-06	2012-02-06	2012-02-09	yes	38	yes	no	yes	no	yes	3.1		0.8	68.4	26.4	URTIs	'1100011525	Nasopharyngeal swabs	2012-02-09	2012-02-16	yes	positive	IBV	negative		negative		negative	negative	negative		negative	negative
'01040412A7042	female	1982-01-12	2012-01-12	2012-01-12	yes	38	yes	no	yes	yes	yes	5.2		0.9	69.1	16.8	URTIs	'1100010782	Nasopharyngeal swabs	2012-01-12	2012-01-19	yes	positive	IBV	negative		negative		negative	negative	negative		negative	negative
'01040412A7102	female	1974-01-01	2012-02-14	2012-02-15	yes	38	yes	no	yes	yes	yes	4.4		28	69.3	17.1	URTIs	'1100011939	Nasopharyngeal swabs	2012-02-15	2012-02-16	yes	positive	IBV	negative		negative		negative	negative	negative		negative	negative
'01040412A7129	male	1931-01-01	2012-02-23	2012-02-26	yes	38	yes	no	yes	no	yes	5.6		0.8	69.7	15.1	URTIs	'1100012416	Nasopharyngeal swabs	2012-02-27	2012-03-01	yes	positive	IBV	negative		negative		negative	negative	negative		negative	negative
'01040412A7133	female	1991-01-01	2012-02-24	2012-02-27	yes	38	yes	yes	yes	yes	no	3.7		0.7	71	9.1	URTIs	'1100012457	Nasopharyngeal swabs	2012-02-27	2012-03-01	yes	positive	IBV	negative		negative		negative	negative	negative		negative	negative
'01040412A7045	female	1982-01-11	2012-01-11	2012-01-13	yes	38	yes	no	no	yes	yes	40		68	71.6	19.7	URTIs	'1100010816	Nasopharyngeal swabs	2012-01-13	2012-01-19	yes	positive	IBV	negative		negative		negative	negative	negative		negative	negative
'01040412A7024	female	1988-01-01	2012-01-05	2012-01-07	yes	38	yes	yes	yes	yes	yes	6.3		1.3	72.7	20.2	URTIs	'1100010535	Nasopharyngeal swabs	2012-01-07	2012-01-12	yes	positive	IBV	negative		negative		negative	negative	negative		negative	negative
'01040412A7067	female	1974-01-24	2012-01-24	2012-01-25	yes	38	yes	no	yes	yes	no	5.7		1	73.1	17.6	URTIs	'1100011210	Nasopharyngeal swabs	2012-01-25	2012-02-02	yes	positive	IBV	negative		negative		negative	negative	negative		negative	negative
'01040412A7094	female	1987-01-01	2012-02-14	2012-02-14	yes	38	yes	yes	yes	yes	yes	4		0.7	73.3	18.7	URTIs	'1100011855	Nasopharyngeal swabs	2012-02-14	2012-02-16	yes	positive	IBV	negative		negative		negative	negative	negative		negative	negative
'01040412A7037	female	1987-01-11	2012-01-11	2012-01-12	yes	38	yes	yes	yes	yes	yes	5.1		0.7	76.4	13.7	URTIs	'1100010667	Nasopharyngeal swabs	2012-01-12	2012-01-12	yes	positive	IBV	negative		negative		negative	negative	negative		negative	negative
'01040412A7012	female	1990-01-01	2012-01-05	2012-01-06	yes	38	yes	yes	yes	yes	yes	8.25		1.1	78.7	12.8	URTIs	'1100010410	Nasopharyngeal swabs	2012-01-06	2012-01-12	yes	positive	IBV	negative		negative		negative	negative	negative		negative	negative
'01040112A6044	female	2005-11-16	2012-01-18	2012-01-19	yes	38	yes	no	yes	no	no						URTIs	'1100010907	Nasopharyngeal swabs	2012-01-19	2012-01-19	yes	positive	IBV	negative		negative		negative	negative	negative		negative	negative
'01040412A7018	male	1985-01-01	2012-01-04	2012-01-06	yes	38	yes	yes	yes	no	yes						URTIs	'1100010477	Nasopharyngeal swabs	2012-01-06	2012-01-12	yes	positive	IBV	negative		negative		negative	negative	negative		negative	negative
'01040112A6052	male	2004-01-29	2012-01-29	2012-01-30	yes	38.1	no	no	no	no	no	2.81		1.05	4.77	37.4	URTIs	'1100010980	Nasopharyngeal swabs	2012-01-30	2012-02-02	yes	positive	IBV	negative		negative		negative	negative	negative		negative	negative
'01040412A7013	male	1962-01-01	2012-01-04	2012-01-06	yes	38.1	yes	no	no	yes	yes	7.7		1.4	70.9	18.2	URTIs	'1100010428	Nasopharyngeal swabs	2012-01-06	2012-01-12	yes	positive	IBV	negative		negative		negative	negative	negative		negative	negative
'01040112A6064	female	2008-10-27	2012-02-06	2012-02-06	yes	38.1	no	yes	no	no	no	9.42			72	12	URTIs	'1100011475	Nasopharyngeal swabs	2012-02-06	2012-02-11	yes	positive	IBV	negative		negative		negative	negative	negative		negative	negative
'01040412A7020	female	1978-01-01	2012-01-05	2012-01-07	yes	38.1	yes	yes	yes	no	no						URTIs	'1100010493	Nasopharyngeal swabs	2012-01-07	2012-01-12	yes	positive	IBV	negative		negative		negative	negative	negative		negative	negative
'01040412A7115	male	1983-01-01	2012-02-19	2012-02-19	yes	38.2	yes	no	yes	no	yes	6.1		1.3	67	20.6	URTIs	'1100012218	Nasopharyngeal swabs	2012-02-19	2012-02-23	yes	positive	IBV	negative		negative		negative	negative	negative		negative	negative
'01040412A7014	female	1980-01-01	2012-01-04	2012-01-06	yes	38.2	yes	yes	yes	yes	yes	4.9		1	71.8	21.3	URTIs	'1100010436	Nasopharyngeal swabs	2012-01-06	2012-01-12	yes	positive	IBV	negative		negative		negative	negative	negative		negative	negative
'01040412A7116	male	1992-01-01	2012-02-18	2012-02-19	yes	38.2	yes	yes	no	no	yes	7.3		0.6	80.2	8.4	URTIs	'1100012226	Nasopharyngeal swabs	2012-02-19	2012-02-23	yes	positive	IBV	negative		negative		negative	negative	negative		negative	negative
'01040412A7022	male	1948-01-01	2012-01-06	2012-01-07	yes	38.2	yes	yes	no	yes	yes						URTIs	'1100010519	Nasopharyngeal swabs	2012-01-07	2012-01-12	yes	positive	IBV	negative		negative		negative	negative	negative		negative	negative
'01040412A7039	female	1994-01-09	2012-01-09	2012-01-12	yes	38.3	yes	yes	yes	no	yes	3.1		1.5	44.1	47.9	URTIs	'1100010758	Nasopharyngeal swabs	2012-01-12	2012-01-19	yes	positive	IBV	negative		negative		negative	negative	negative		negative	negative
'01040412A7103	male	1985-01-01	2012-02-13	2012-02-15	yes	38.3	yes	no	yes	yes	yes	4.6		1.4	51.7	31.4	URTIs	'1100011947	Nasopharyngeal swabs	2012-02-15	2012-02-16	yes	positive	IBV	negative		negative		negative	negative	negative		negative	negative
'01040412A7140	female	1937-01-01	2012-02-28	2012-03-02	yes	38.3	yes	no	yes	no	no	5.4		1.4	61.2	26.3	URTIs	'1100012879	Nasopharyngeal swabs	2012-03-02	2012-03-08	yes	positive	IBV	negative		negative		negative	negative	negative		negative	negative
'01040412A7017	male	1963-01-01	2012-01-05	2012-01-06	yes	38.3	yes	yes	yes	no	yes	4.5		1.1	66.9	24.1	URTIs	'1100010469	Nasopharyngeal swabs	2012-01-06	2012-01-12	yes	positive	IBV	negative		negative		negative	negative	negative		negative	negative
'01040412A7109	female	1989-01-01	2012-02-17	2012-02-19	yes	38.3	yes	yes	yes	yes	yes	3.5		0.8	69	21.5	URTIs	'1100012150	Nasopharyngeal swabs	2012-02-19	2012-02-23	yes	positive	IBV	negative		negative		negative	negative	negative		negative	negative
'01040412A7149	male	1980-01-01	2012-03-13	2012-03-14	yes	38.3	yes	no	yes	no	yes	5		1	69.4	19.2	URTIs	'1100013075	Nasopharyngeal swabs	2012-03-14	2012-03-14	yes	positive	IBV	negative		negative		negative	negative	negative		negative	negative
'01040412A7099	male	1986-01-01	2012-02-13	2012-02-15	yes	38.3	no	no	yes	no	yes	5.2		1	70.2	19.5	URTIs	'1100011905	Nasopharyngeal swabs	2012-02-15	2012-02-16	yes	positive	IBV	negative		negative		negative	negative	negative		negative	negative
'01040112A6083	male	2008-01-01	2012-02-14	2012-02-14	yes	39	yes	yes	yes	no	no						RI	'1100011749	Nasopharyngeal swabs	2012-02-14	2012-02-16	yes	positive	IBV	negative		negative		negative	negative	negative		negative	negative
'01040412A7033	male	1984-01-09	2012-01-09	2012-01-10	yes	38.4	yes	yes	no	yes	yes	3.8		0.7	70	19.4	URTIs	'1100010626	Nasopharyngeal swabs	2012-01-10	2012-01-12	yes	positive	IBV	negative		negative		negative	negative	negative		negative	negative
'01040412A7066	female	1984-01-01	2012-01-19	2012-01-21	yes	38.4	yes	no	no	no	yes	8.1		1.6	71.9	19.8	URTIs	'1100011202	Nasopharyngeal swabs	2012-01-21	2012-02-02	yes	positive	IBV	negative		negative		negative	negative	negative		negative	negative
'01040412A7085	female	1984-02-02	2012-02-05	2012-02-05	yes	38.4	yes	no	yes	no	no	68		1.5	71.9	22.1	URTIs	'1100011509	Nasopharyngeal swabs	2012-02-05	2012-02-14	yes	positive	IBV	negative		negative		negative	negative	negative		negative	negative
'01040412A7016	female	1979-01-01	2012-01-05	2012-01-06	yes	38.4	yes	yes	yes	no	yes	3.4		0.6	74.4	18.9	URTIs	'1100010451	Nasopharyngeal swabs	2012-01-06	2012-01-12	yes	positive	IBV	negative		negative		negative	negative	negative		negative	negative
'01040112B6159	female	2009-03-02	2012-03-13	2012-03-13	yes	38.5	yes	yes	no	no	no	3.03		1.43	35.6	47.2	URTIs	'1100013109	Nasopharyngeal swabs	2012-03-13	2012-03-14	yes	positive	IBV	negative		negative		negative	negative	negative		negative	negative
'01040112B6139	female	2006-01-01	2012-03-05	2012-03-06	yes	38.5	yes	no	yes	no	no	3.48		2.01	36	45	URTIs	'1100012754	Nasopharyngeal swabs	2012-03-06	2012-03-08	yes	positive	IBV	negative		negative		negative	negative	negative		negative	negative
'01040112b6009	male	2003-05-16	2012-01-01	2012-01-01	yes	38.5	yes	yes	no	no	no	5.65		2.26	41.6	50	URTIs	'1100010162	Nasopharyngeal swabs	2012-01-04	2012-01-04	yes	positive	IBV	negative		negative		negative	negative	negative		negative	negative
'01040112A6059	female	1997-01-31	2012-01-31	2012-01-31	yes	38.5	no	no	yes	no	no	5.59		34.9	50.5	34.9	URTIs	'1100011426	Nasopharyngeal swabs	2012-01-31	2012-02-02	yes	positive	IBV	negative		negative		negative	negative	negative		negative	negative
'01040112A6048	male	2006-10-23	2012-01-28	2012-01-30	yes	38.5	yes	yes	no	no	no	5.29		1.67	50.6	31.6	URTIs	'1100010949	Nasopharyngeal swabs	2012-01-30	2012-02-02	yes	positive	IBV	negative		negative		negative	negative	negative		negative	negative
'01040412A7052	female	1958-01-01	2012-01-17	2012-01-17	yes	38.5	yes	yes	no	no	yes	2.4		0.9	51.7	36.3	URTIs	'1100011061	Nasopharyngeal swabs	2012-01-18	2012-02-02	yes	positive	IBV	negative		negative		negative	negative	negative		negative	negative
'01040112B6026	female	1997-02-08	2012-01-08	2012-01-10	yes	38.5	yes	yes	no	no	no	2.86		0.98	52.6	3.79	URTIs	'1100010337	Nasopharyngeal swabs	2012-01-10	2012-01-12	yes	positive	IBV	negative		negative		negative	negative	negative		negative	negative
'01040412A7111	female	1986-01-01	2012-02-17	2012-02-19	yes	38.5	yes	yes	no	yes	yes	4.8		1.4	56	29.7	URTIs	'1100012176	Nasopharyngeal swabs	2012-02-19	2012-02-23	yes	positive	IBV	negative		negative		negative	negative	negative		negative	negative
'01040112B6131	male	1999-08-16	2012-03-03	2012-03-04	yes	38.5	yes	yes	no	no	no	5.68		1.75	57.9	32.1	URTIs	'1100012671	Nasopharyngeal swabs	2012-03-04	2012-03-08	yes	positive	IBV	negative		negative		negative	negative	negative		negative	negative
'01040412A7123	male	1980-01-01	2012-02-19	2012-02-21	yes	38.5	yes	no	yes	no	yes	9		2.2	59.7	23.9	URTIs	'1100012291	Nasopharyngeal swabs	2012-02-21	2012-02-23	yes	positive	IBV	negative		negative		negative	negative	negative		negative	negative
'01040112B6020	female	2006-02-08	2012-01-09	2012-01-09	yes	38.5	yes	no	no	no	no	7.91		2.5	60.4	25.9	URTIs	'1100010279	Nasopharyngeal swabs	2012-01-09	2012-01-10	yes	positive	IBV	negative		negative		negative	negative	negative		negative	negative
'01040412A7092	male	1972-01-01	2012-02-08	2012-02-09	yes	38.5	no	no	yes	no	no	7.2		1.5	68.1	20.5	URTIs	'1100011830	Nasopharyngeal swabs	2012-02-09	2012-02-16	yes	positive	IBV	negative		negative		negative	negative	negative		negative	negative
'01040412A7130	female	1983-01-01	2012-02-26	2012-02-27	yes	38.5	yes	yes	yes	no	no	7.9		1.6	68.8	20.8	URTIs	'1100012424	Nasopharyngeal swabs	2012-02-27	2012-03-01	yes	positive	IBV	negative		negative		negative	negative	negative		negative	negative
'01040412A7125	female	1984-01-01	2012-02-20	2012-02-23	yes	38.5	yes	no	yes	yes	yes	5.3		1	69	18.4	URTIs	'1100012374	Nasopharyngeal swabs	2012-02-23	2012-03-01	yes	positive	IBV	negative		negative		negative	negative	negative		negative	negative
'01040112B6130	female	2004-08-15	2012-03-03	2012-03-04	yes	38.5	yes	yes	no	no	no	4.97		0.8	69.3	16.1	URTIs	'1100012663	Nasopharyngeal swabs	2012-03-04	2012-03-08	yes	positive	IBV	negative		negative		negative	negative	negative		negative	negative
'01040112B6138	male	2005-01-29	2012-03-05	2012-03-06	yes	38.5	yes	yes	no	no	no	6.74		1.52	70.7	22.6	URTIs	'1100012747	Nasopharyngeal swabs	2012-03-06	2012-03-08	yes	positive	IBV	negative		negative		negative	negative	negative		negative	negative
'01040412A7118	female	1961-01-01	2012-02-18	2012-02-20	yes	38.5	yes	no	yes	yes	yes	5		0.7	74	14.4	URTIs	'1100012242	Nasopharyngeal swabs	2012-02-20	2012-02-23	yes	positive	IBV	negative		negative		negative	negative	negative		negative	negative
'01040412A7007	female	1959-01-01	2012-01-02	2012-01-02	yes	38.5	yes	no	yes	no	yes	4.6		0.6	76.1	14.6	URTIs	'1100010071	Nasopharyngeal swabs	2012-01-02	2012-01-04	yes	positive	IBV	negative		negative		negative	negative	negative		negative	negative
'01040412A7154	male	1994-01-01	2012-03-18	2012-03-18	yes	38.6	yes	no	no	no	yes	5.4		1.6	54.5	29.6	URTIs	'1100013364	Nasopharyngeal swabs	2012-03-18	2012-03-22	yes	positive	IBV	negative		negative		negative	negative	negative		negative	negative
'01040412A7146	female	1982-01-01	2012-03-07	2012-03-09	yes	38.6	yes	no	yes	yes	no	45		1.1	67.2	24	URTIs	'1100013042	Nasopharyngeal swabs	2012-03-09	2012-03-13	yes	positive	IBV	negative		negative		negative	negative	negative		negative	negative
'01040112B6021	female	2005-10-13	2012-01-08	2012-01-09	yes	38.6	yes	yes	yes	no	no						URTIs	'1100010287	Nasopharyngeal swabs	2012-01-09	2012-01-10	yes	positive	IBV	negative		negative		negative	negative	negative		negative	negative
'01040412A7032	female	1995-01-08	2012-01-08	2012-01-09	yes	38.7	yes	no	yes	yes	yes	3.3		1.3	16.8	42.1	URTIs	'1100010618	Nasopharyngeal swabs	2012-01-09	2012-01-12	yes	positive	IBV	negative		negative		negative	negative	negative		negative	negative
'01040112A6069	male	2004-02-10	2012-02-06	2012-02-07	yes	38.7	yes	yes	yes	no	no	5.61		2.11	46.7	37.6	URTIs	'1100011608	Nasopharyngeal swabs	2012-02-07	2012-02-24	yes	positive	IBV	negative		negative		negative	negative	negative		negative	negative
'01040412A7256	female	1958-05-27	2012-06-19	2012-06-20	yes	38.7	no	no	yes	yes	no	9.1		1.9	67.7	21	URTIs	'1100016011	Nasopharyngeal swabs	2012-06-20	2012-06-29	yes	positive	IBV	negative		negative		negative	negative	negative		negative	negative
'01040412A7056	female	1991-01-01	2012-01-17	2012-01-19	yes	38.7	yes	no	yes	yes	yes	5.6		1.1	72	19.2	URTIs	'1100011103	Nasopharyngeal swabs	2012-01-19	2012-02-02	yes	positive	IBV	negative		negative		negative	negative	negative		negative	negative
'01040112B6125	male	2006-05-16	2012-03-04	2012-03-04	yes	38.8	no	no	yes	no	no	3.15		1.61	33.3	51.1	URTIs	'1100012614	Nasopharyngeal swabs	2012-03-04	2012-03-08	yes	positive	IBV	negative		negative		negative	negative	negative		negative	negative
'01040112A6079	female	2003-08-31	2012-02-13	2012-02-13	yes	38.8	yes	yes	yes	no	no	6.11		2.82	37	46.2	URTIs	'1100011707	Nasopharyngeal swabs	2012-02-13	2012-02-16	yes	positive	IBV	negative		negative		negative	negative	negative		negative	negative
'01040112b6006	female	2002-03-08	2012-01-04	2012-01-04	yes	38.8	yes	yes	no	no	no	6.64		2.86	38.9	51.1	URTIs	'1100010139	Nasopharyngeal swabs	2012-01-04	2012-01-04	yes	positive	IBV	negative		negative		negative	negative	negative		negative	negative
'01040412A7040	female	1985-01-11	2012-01-11	2012-01-12	yes	38.8	yes	yes	yes	yes	yes	4.2		0.7	73	17.6	URTIs	'1100010766	Nasopharyngeal swabs	2012-01-12	2012-01-19	yes	positive	IBV	negative		negative		negative	negative	negative		negative	negative
'01040412A7097	male	1994-01-01	2012-02-12	2012-02-15	yes	38.8	no	yes	no	yes	yes						URTIs	'1100011889	Nasopharyngeal swabs	2012-02-15	2012-02-16	yes	positive	IBV	negative		negative		negative	negative	negative		negative	negative
'01040112B6105	female	2002-06-05	2012-02-21	2012-02-22	yes	38.9	yes	yes	no	no	no	6.54			48	44	URTIs	'1100012119	Nasopharyngeal swabs	2012-02-22	2012-02-23	yes	positive	IBV	negative		negative		negative	negative	negative		negative	negative
'01040412A7080	male	1975-01-01	2012-01-28	2012-01-30	yes	38.9	yes	no	no	yes	yes	6.5		1.4	71.2	20.9	URTIs	'1100011343	Nasopharyngeal swabs	2012-01-30	2012-02-02	yes	positive	IBV	negative		negative		negative	negative	negative		negative	negative
'01040112B6135	male	2006-04-30	2012-03-05	2012-03-05	yes	38.9	no	no	yes	no	no						URTIs	'1100012713	Nasopharyngeal swabs	2012-03-05	2012-03-08	yes	positive	IBV	negative		negative		negative	negative	negative		negative	negative
'01040112B6160	male	2003-08-11	2012-03-13	2012-03-13	yes	39	yes	yes	yes	no	no	7.99		2.6	50.7	32.5	URTIs	'1100013117	Nasopharyngeal swabs	2012-03-13	2012-03-14	yes	positive	IBV	negative		negative		negative	negative	negative		negative	negative
'01040112B6023	female	2004-08-02	2012-01-08	2012-01-10	yes	39	yes	no	no	no	no	5.7		1.27	55.6	34.6	URTIs	'1100010303	Nasopharyngeal swabs	2012-01-10	2012-01-10	yes	positive	IBV	negative		negative		negative	negative	negative		negative	negative
'01040112a6002	male	2006-09-14	2012-01-04	2012-01-04	yes	39	yes	yes	yes	no	no	5.71		1.91	55.8	33.5	URTIs	'1100010097	Nasopharyngeal swabs	2012-01-04	2012-01-04	yes	positive	IBV	negative		negative		negative	negative	negative		negative	negative
'01040112a6004	female	2005-01-01	2012-01-04	2012-01-04	yes	39	yes	no	yes	no	no	6.29		24	60	35	URTIs	'1100010113	Nasopharyngeal swabs	2012-01-04	2012-01-04	yes	positive	IBV	negative		negative		negative	negative	negative		negative	negative
'01040412A7005	male	1975-01-01	2012-01-03	2012-01-03	yes	39	yes	no	yes	yes	yes	6.2		1.9	61.4	30.7	URTIs	'1100010055	Nasopharyngeal swabs	2012-01-03	2012-01-04	yes	positive	IBV	negative		negative		negative	negative	negative		negative	negative
'01040112B6121	female	2004-01-01	2012-02-29	2012-02-29	yes	39	yes	yes	no	no	no	3.36			65.5	20.8	URTIs	'1100012572	Nasopharyngeal swabs	2012-02-29	2012-03-01	yes	positive	IBV	negative		negative		negative	negative	negative		negative	negative
'01040112B6119	female	1997-08-11	2012-02-29	2012-02-29	yes	39	yes	no	yes	no	no	4.94		1.17	66.2	23.7	URTIs	'1100012556	Nasopharyngeal swabs	2012-02-29	2012-03-01	yes	positive	IBV	negative		negative		negative	negative	negative		negative	negative
'01040412A7071	female	1983-01-01	2012-01-23	2012-01-25	yes	39	yes	yes	no	yes	no	4.9		1.2	67.3	24	URTIs	'1100011251	Nasopharyngeal swabs	2012-01-25	2012-02-02	yes	positive	IBV	negative		negative		negative	negative	negative		negative	negative
'01040412A7124	male	1987-01-01	2012-02-20	2012-02-23	yes	39	yes	yes	yes	no	yes	4.4		1	68.7	22.8	URTIs	'1100012366	Nasopharyngeal swabs	2012-02-23	2012-03-01	yes	positive	IBV	negative		negative		negative	negative	negative		negative	negative
'01040112B6007	male	2006-01-01	2012-01-04	2012-01-04	yes	39.1	yes	no	no	no	no	5.94		2.86	38.9	51	URTIs	'1100010147	Nasopharyngeal swabs	2012-01-04	2012-01-04	yes	positive	IBV	negative		negative		negative	negative	negative		negative	negative
'01040112A6167	female	2002-01-01	2012-03-14	2012-03-14	yes	39.2	yes	no	no	no	no	4.3		30	10	30	URTIs	'1100013182	Nasopharyngeal swabs	2012-03-14	2012-03-14	yes	positive	IBV	negative		negative		negative	negative	negative		negative	negative
'01040112a6003	female	2004-12-11	2012-01-04	2012-01-04	yes	39.2	yes	yes	no	no	no	7.01		2.72	48.6	38.8	URTIs	'1100010105	Nasopharyngeal swabs	2012-01-04	2012-01-04	yes	positive	IBV	negative		negative		negative	negative	negative		negative	negative
'01040112A6090	female	2005-10-13	2012-02-15	2012-02-16	yes	39.2	yes	yes	no	no	no	9		2	56	26	URTIs	'1100011814	Nasopharyngeal swabs	2012-02-16	2012-02-16	yes	positive	IBV	negative		negative		negative	negative	negative		negative	negative
'01040412A7107	male	1978-02-06	2012-02-15	2012-02-17	yes	39.2	yes	yes	yes	no	yes	3.9		1.1	57	28.6	URTIs	'1100012135	Nasopharyngeal swabs	2012-02-17	2012-02-23	yes	positive	IBV	negative		negative		negative	negative	negative		negative	negative
'01040412A7126	male	1976-01-01	2012-02-21	2012-02-23	yes	39.2	yes	no	yes	yes	yes	8.7		1.9	61.2	22.1	URTIs	'1100012382	Nasopharyngeal swabs	2012-02-23	2012-03-01	yes	positive	IBV	negative		negative		negative	negative	negative		negative	negative
'01040412A7004	female	1980-02-02	2012-01-03	2012-01-04	yes	39.2	yes	no	yes	no	no	5.1		0.9	72.8	18.6	URTIs	'1100010048	Nasopharyngeal swabs	2012-01-04	2012-01-04	yes	positive	IBV	negative		negative		negative	negative	negative		negative	negative
'01040112A6071	female	2005-04-22	2012-02-07	2012-02-07	yes	39.2	yes	yes	no	no	no						URTIs	'1100011624	Nasopharyngeal swabs	2012-02-07	2012-02-26	yes	positive	IBV	negative		negative		negative	negative	negative		negative	negative
'01040112B6022	male	2005-12-18	2012-01-08	2012-01-09	yes	39.2	yes	yes	no	no	no						URTIs	'1100010295	Nasopharyngeal swabs	2012-01-09	2012-01-10	yes	positive	IBV	negative		negative		negative	negative	negative		negative	negative
'01040412A7122	female	1975-01-01	2012-02-20	2012-02-21	yes	39.3	yes	no	yes	yes	yes	2.4		1.1	41.9	44.5	URTIs	'1100012283	Nasopharyngeal swabs	2012-02-21	2012-02-23	yes	positive	IBV	negative		negative		negative	negative	negative		negative	negative
'01040412A7050	female	1958-01-01	2012-01-16	2012-01-18	yes	39.3	yes	yes	no	yes	yes	5.2		1.4	65.5	26.9	URTIs	'1100011046	Nasopharyngeal swabs	2012-01-18	2012-02-02	yes	positive	IBV	negative		negative		negative	negative	negative		negative	negative
'01040112A6082	female	2003-01-01	2012-02-14	2012-02-14	yes	39.3	yes	no	yes	no	no						URTIs	'1100011731	Nasopharyngeal swabs	2012-02-14	2012-02-16	yes	positive	IBV	negative		negative		negative	negative	negative		negative	negative
'01040412A7009	male	1980-01-01	2012-01-03	2012-01-04	yes	39.4	yes	no	yes	no	yes	8.1		2.2	6.1	27	URTIs	'1100010386	Nasopharyngeal swabs	2012-01-04	2012-01-12	yes	positive	IBV	negative		negative		negative	negative	negative		negative	negative
'01040412A7049	female	1989-01-01	2012-01-17	2012-01-18	yes	39.4	yes	yes	no	yes	yes	4.7		1.4	59.1	29.5	URTIs	'1100011038	Nasopharyngeal swabs	2012-01-18	2012-02-02	yes	positive	IBV	negative		negative		negative	negative	negative		negative	negative
'01040112B6029	male	2005-07-12	2012-01-10	2012-01-11	yes	39.4	yes	no	no	no	no						URTIs	'1100010360	Nasopharyngeal swabs	2012-01-11	2012-01-12	yes	positive	IBV	negative		negative		negative	negative	negative		negative	negative
'01040112A6063	male	2004-05-10	2012-02-06	2012-02-06	yes	39.5	yes	no	yes	no	no						URTIs	'1100011467	Nasopharyngeal swabs	2012-02-06	2012-02-10	yes	positive	IBV	negative		negative		negative	negative	negative		negative	negative
'01040412A7104	female	1981-01-01	2012-02-12	2012-02-15	yes	39.6	yes	no	yes	yes	yes	6.6		2.1	56.1	32	URTIs	'1100011954	Nasopharyngeal swabs	2012-02-15	2012-02-16	yes	positive	IBV	negative		negative		negative	negative	negative		negative	negative
'01040112B6019	female	2005-04-22	2012-01-08	2012-01-09	yes	39.6	yes	yes	no	no	no	6.6		1.81	59	27.4	URTIs	'1100010261	Nasopharyngeal swabs	2012-01-09	2012-01-10	yes	positive	IBV	negative		negative		negative	negative	negative		negative	negative
'01040112B6114	female	2001-04-18	2012-02-24	2012-02-26	yes	40	yes	yes	yes	no	no	7.66		1.47	65.8	19.2	URTIs	'1100012507	Nasopharyngeal swabs	2012-02-28	2012-03-01	yes	positive	IBV	negative		negative		negative	negative	negative		negative	negative
'01040412A7015	female	1982-01-01	2012-01-06	2012-01-06	yes	40	yes	no	no	yes	yes	5.9		0.9	72.6	16.1	URTIs	'1100010444	Nasopharyngeal swabs	2012-01-06	2012-01-12	yes	positive	IBV	negative		negative		negative	negative	negative		negative	negative
'01040112B6093	female	2007-07-09	2012-02-19	2012-02-20	yes	40.1	yes	yes	no	no	no	7.9		1.86	64.8	203	URTIs	'1100011996	Nasopharyngeal swabs	2012-02-20	2012-02-23	yes	positive	IBV	negative		negative		negative	negative	negative		negative	negative
'01040412A7157	male	1957-01-01	2012-03-23	2012-03-23	yes	38.2	yes	yes	no	no	no	6.7		28		41.1	pharyngitis	'1100013554	Nasopharyngeal swabs	2012-03-23	2012-03-29	yes	positive	IBV	negative		negative		negative	negative	negative		negative	negative
'01040112a6294	male	2008-11-02	2012-05-22	2012-05-22	yes	38.4	yes	yes	yes	no	no						pharyngitis	'1100015138	Nasopharyngeal swabs	2012-05-22	2012-07-16	yes	positive	IBV	negative		negative		negative	negative	negative		negative	positive
'01040112A6188	female	2008-01-01	2012-03-24	2012-03-24	yes	38.7	yes	no	yes	no	no	5.02		2.1	34	44	pharyngitis	'1100013430	Nasopharyngeal swabs	2012-03-25	2012-03-29	yes	positive	IBV	negative		negative		negative	negative	negative		negative	negative
'01040011A6053	female	2001-03-08	2011-03-08	2011-03-08	yes	38	yes	no	no	no	no	7.2		4.6	38	52	data missing	'1000136869	Nasopharyngeal swabs	2011-03-08	2011-04-07	yes	positive	IBV	negative		negative		negative	negative	negative		negative	negative
'01040011A7026	female	1970-02-15	2011-02-15	2011-02-16	yes	38	yes	no	no	no	no	3.3		1.5	47.4	45.5	data missing	'1000136497	Nasopharyngeal swabs	2011-02-16	2011-02-23	yes	positive	IBV	negative		negative		negative	negative	negative		negative	negative
'01040011a6214	male	2006-09-16	2011-09-16	2011-09-19	yes	38	yes	yes	no	no	no	8.9		4.2	50	48	data missing	'1000290468	Nasopharyngeal swabs	2011-09-19	2011-11-09	yes	positive	IBV	negative		negative		negative	negative	positive	HCoV-229E	negative	negative
'01040011A7275	female	1985-12-11	2011-12-11	2011-12-11	yes	38	yes	yes	yes	yes	yes	3.3		1	62.7	29.5	data missing	'1000293256	Nasopharyngeal swabs	2011-12-13		yes	positive	IBV	negative		negative		negative	negative	negative		negative	negative
'01040011A7284	female	1981-12-20	2011-12-20	2011-12-20	yes	38	no	no	yes	no	yes	5.1		1.3	62.7	24.6	data missing	'1000293397	Nasopharyngeal swabs	2011-12-22		yes	positive	IBV	negative		negative		negative	negative	negative		negative	negative
'01040011A7125	female	1981-07-19	2011-07-19	2011-07-20	yes	38	yes	yes	yes	no	no	4.4		1.2	63.5	27.5	data missing	'1000289221	Nasopharyngeal swabs	2011-07-20	2011-08-02	yes	positive	IBV	negative		negative		negative	negative	negative		negative	negative
'01040011A7051	male	1977-03-11	2011-03-11	2011-03-11	yes	38	yes	no	yes	no	no	6		1.4	63.8	23.7	data missing	'1000137610	Nasopharyngeal swabs	2011-03-11	2011-05-26	yes	positive	IBV	negative		negative		negative	negative	negative		negative	negative
'01040011A7044	female	1954-03-04	2011-03-04	2011-03-04	yes	38	yes	no	no	no	yes	3.3		0.6	74.3	18.2	data missing	'1000136935	Nasopharyngeal swabs	2011-03-04	2011-05-26	yes	positive	IBV	negative		negative		negative	negative	negative		negative	negative
'01040011A7246	female	1971-11-15	2011-11-15	2011-11-15	yes	38	no	no	no	yes	yes	7.7		1.1	78.6	14.6	data missing	'1000292480	Nasopharyngeal swabs	2011-11-15		yes	positive	IBV	negative		negative		negative	negative	negative		negative	negative
'01040011A7047	female	1973-03-07	2011-03-07	2011-03-07	yes	38.2	yes	no	yes	no	no	8.3		1.3	74.5	15.8	data missing	'1000136968	Nasopharyngeal swabs	2011-03-07	2011-05-26	yes	positive	IBV	negative		negative		negative	negative	negative		negative	negative
'01040011A6064	female	2004-03-17	2011-03-17	2011-03-17	yes	38.3	no	no	yes	no	no	4.06		52	44	52	data missing	'1000137685	Nasopharyngeal swabs	2011-03-17	2011-04-07	yes	positive	IBV	negative		negative		negative	negative	negative		negative	negative
'01040011A7140	female	1955-08-06	2011-08-06	2011-08-06	yes	38.3	yes	no	yes	no	yes	3.9		1.2	56		data missing	'1000289502	Nasopharyngeal swabs	2011-08-08	2011-10-31	yes	positive	IBV	negative		negative		negative	negative	negative		negative	negative
'01040011A6080	male	1998-04-13	2011-04-13	2011-04-13	yes	38.3	yes	no	no	no	no	6.37			62.2	25.1	data missing	'1000139020	Nasopharyngeal swabs	2011-04-13	2011-06-01	yes	positive	IBV	negative		negative		negative	negative	negative		negative	negative
'01040011A7054	male	1981-03-15	2011-03-15	2011-03-15	yes	38.3	yes	no	no	no	no	7		1.7	67.3	24.6	data missing	'1000137644	Nasopharyngeal swabs	2011-03-15	2011-05-26	yes	positive	IBV	negative		negative		negative	negative	negative		negative	negative
'01040011A6061	female	1996-03-16	2011-03-16	2011-03-16	yes	38.4	no	yes	yes	no	no	7.2		4.2	45	50	data missing	'1000137651	Nasopharyngeal swabs	2011-03-16	2011-04-07	yes	positive	IBV	negative		negative		negative	negative	negative		negative	negative
'01040011A7064	male	1993-04-02	2011-04-02	2011-04-03	yes	38.4	yes	no	yes	no	no	6.8		1.5	66.6	22.3	data missing	'1000137925	Nasopharyngeal swabs	2011-04-03	2011-05-26	yes	positive	IBV	negative		negative		negative	negative	negative		negative	negative
'01040011A7025	female	1947-02-16	2011-02-16	2011-02-16	yes	38.4	no	no	no	no	yes	6.3		1.2	71.2	18.9	data missing	'1000136489	Nasopharyngeal swabs	2011-02-16	2011-02-23	yes	positive	IBV	negative		negative		negative	negative	negative		negative	negative
'01040011A6009	male	2008-01-18	2011-01-18	2011-01-18	yes	38.5	yes	yes	no	no	no	7.8			36	34	data missing	'1000134922	Nasopharyngeal swabs	2011-01-18	2011-01-31	yes	positive	IBV	negative		negative		negative	negative	negative		negative	negative
'01040011a6201	female	2004-09-28	2011-09-11	2011-09-12	yes	38.5	no	no	yes	no	no	4.3			44	56	data missing	'1000290229	Nasopharyngeal swabs	2011-09-12	2011-11-09	yes	positive	IBV	negative		positive	HPIV-1	negative	negative	negative		negative	negative
'01040011A6342	male	2006-11-16	2011-11-16	2011-11-16	yes	38.5	yes	yes	no	no	no	9.5		1.9	54	35	data missing	'1000292399	Nasopharyngeal swabs	2011-11-16		yes	positive	IBV	negative		negative		negative	negative	negative		negative	negative
'01040011A6083	male	1999-04-17	2011-04-17	2011-04-17	yes	38.5	yes	no	no	no	no	5.77		1.54	56.1	26.7	data missing	'1000139103	Nasopharyngeal swabs	2011-04-19	2011-05-26	yes	positive	IBV	negative		negative		negative	negative	negative		negative	negative
'01040011A6032	male	2010-07-15	2011-02-15	2011-02-15	yes	38.5	yes	no	no	no	no	5.8		20	60	30	data missing	'1000136513	Nasopharyngeal swabs	2011-02-15	2011-02-23	yes	positive	IBV	negative		negative		negative	negative	negative		negative	negative
'01040011A7050	female	1983-03-14	2011-03-14	2011-03-14	yes	38.5	yes	no	yes	no	yes	5.3		1.1	70	20.3	data missing	'1000137602	Nasopharyngeal swabs	2011-03-14	2011-05-26	yes	positive	IBV	negative		negative		negative	negative	negative		negative	negative
'01040011A7056	female	1958-03-22	2011-03-22	2011-03-22	yes	38.5	yes	no	yes	no	no	8.3		1.3	74.9	15.4	data missing	'1000137719	Nasopharyngeal swabs	2011-03-22	2011-05-26	yes	positive	IBV	negative		negative		negative	negative	negative		negative	negative
'01040011A6052	male	2002-03-08	2011-03-08	2011-03-08	yes	38.6	no	no	yes	no	no	7.3		4.2	36	52	data missing	'1000136851	Nasopharyngeal swabs	2011-03-08	2011-04-07	yes	positive	IBV	negative		negative		negative	negative	negative		negative	negative
'01040011A7008	female	1958-01-16	2011-01-16	2011-01-17	yes	38.6	yes	no	no	no	no	4.3		1.8	46.8	44.9	data missing	'1000135135	Nasopharyngeal swabs	2011-01-17	2011-01-31	yes	positive	IBV	negative		negative		negative	negative	negative		negative	negative
'01040011a6169	male	1996-08-22	2011-08-22	2011-08-23	yes	38.7	yes	yes	yes	no	no	7.55		2.18	57.6	28.9	data missing	'1000289775	Nasopharyngeal swabs	2011-08-23	2011-10-31	yes	positive	IBV	negative		negative		negative	negative	negative		negative	negative
'01040011A6076	female	2008-04-06	2011-04-06	2011-04-08	yes	38.7	yes	no	no	no	no	6.5			61	20	data missing	'1000137891	Nasopharyngeal swabs	2011-04-06	2011-05-26	yes	positive	IBV	negative		negative		negative	negative	negative		negative	negative
'01040011A7069	female	1945-04-07	2011-04-07	2011-04-07	yes	38.7	no	no	no	no	no	4.6		1	67.9	22.1	data missing	'1000137974	Nasopharyngeal swabs	2011-04-07	2011-05-26	yes	positive	IBV	negative		negative		negative	negative	negative		negative	negative
'01040011A7274	female	1979-12-11	2011-12-11	2011-12-11	yes	38.7	yes	no	yes	no	no	7.2		1.1	75.4	15.5	data missing	'1000293249	Nasopharyngeal swabs	2011-12-13		yes	positive	IBV	negative		negative		negative	negative	negative		negative	negative
'01040011A7046	female	1961-03-08	2011-03-08	2011-03-08	yes	38.7	yes	no	no	no	no	5.4		0.8	76.1	15.1	data missing	'1000136950	Nasopharyngeal swabs	2011-03-08	2011-05-26	yes	positive	IBV	negative		negative		negative	negative	negative		negative	negative
'01040011A7040	male	1964-02-27	2011-02-27	2011-02-27	yes	38.7	yes	no	no	no	no	8		1.2	78.1	15.3	data missing	'1000136786	Nasopharyngeal swabs	2011-02-27	2011-05-26	yes	positive	IBV	negative		negative		negative	negative	negative		negative	negative
'01040011A6046	female	2002-02-24	2011-02-24	2011-02-24	yes	38.8	no	yes	yes	no	no	7.59		21	69		data missing	'1000136653	Nasopharyngeal swabs	2011-02-24	2011-04-07	yes	positive	IBV	negative		negative		negative	negative	negative		negative	negative
'01040011A6395	female	2004-12-13	2011-12-13	2011-12-13	yes	39	yes	no	no	no	no	7.9		8.2	40	60	data missing	'1000293298	Nasopharyngeal swabs	2011-12-13		yes	positive	IBV	negative		negative		negative	negative	negative		negative	negative
'01040011A6033	male	2004-02-15	2011-02-15	2011-02-15	yes	39	no	yes	yes	no	no	7.93		22.9	50.4		data missing	'1000136521	Nasopharyngeal swabs	2011-02-15	2011-02-23	yes	positive	IBV	negative		negative		negative	negative	negative		negative	negative
'01040011a6216	male	2006-09-20	2011-09-20	2011-09-20	yes	39	yes	yes	yes	no	no	5.6			60	40	data missing	'1000290484	Nasopharyngeal swabs	2011-09-20	2011-11-09	yes	positive	IBV	negative		negative		negative	negative	positive	HCoV-229E	negative	negative
'01040011A6055	female	1998-03-08	2011-03-08	2011-03-08	yes	39	yes	yes	no	no	no	9.5			60	40	data missing	'1000136885	Nasopharyngeal swabs	2011-03-08	2011-04-07	yes	positive	IBV	negative		negative		negative	negative	negative		negative	negative
'01040011A6092	male	2004-01-08	2011-05-02	2011-05-03	yes	39	yes	yes	no	no	no	5.61		1.31	65.7	23.4	data missing	'1000139236	Nasopharyngeal swabs	2011-05-03	2011-06-01	yes	positive	IBV	negative		negative		negative	negative	negative		negative	negative
'01040011A6104	female	1999-05-22	2011-05-22	2011-05-22	yes	39	yes	yes	yes	no	no	9.018			68	21	data missing	'1000139442	Nasopharyngeal swabs	2011-05-22	2011-06-01	yes	positive	IBV	negative		negative		negative	negative	negative		negative	negative
'01040011A6069	female	2001-03-23	2011-03-23	2011-03-23	yes	39	no	no	yes	no	no	89		20.4	69.6	9.7	data missing	'1000137768	Nasopharyngeal swabs	2011-03-23	2011-04-07	yes	positive	IBV	negative		negative		negative	negative	negative		negative	negative
'01040011a7115	male	1973-07-07	2011-07-07	2011-07-07	yes	39	no	no	no	no	no						data missing	'1000289023	Nasopharyngeal swabs	2011-07-07	2011-08-02	yes	positive	IBV	negative		negative		negative	negative	negative		negative	negative
'01040011A7079	female	1987-05-02	2011-05-02	2011-05-03	yes	39.4	yes	no	no	no	no	4		1.7	50.5	41.6	data missing	'1000139202	Nasopharyngeal swabs	2011-05-03	2011-06-01	yes	positive	IBV	negative		negative		negative	negative	negative		negative	negative
'01040011A7247	female	1993-11-13	2011-11-13	2011-11-13	yes	40.2	yes	no	yes	no	no	7.2		1.1	77.7	15.3	data missing	'1000292498	Nasopharyngeal swabs	2011-11-15		yes	positive	IBV	negative		negative		negative	negative	negative		negative	negative
'01040011A7010	female	1981-01-18	2011-01-18	2011-01-18	yes		yes	no	yes	no	no	3.5		0.6	78.9	17.8	data missing	'1000135150	Nasopharyngeal swabs	2011-01-18	2011-01-31	yes	positive	IBV	negative		negative		negative	negative	negative		negative	negative
'01040011A7063	male	1970-03-23	2011-03-23	2011-03-23	no		no	no	no	no	no							'1000137842	Nasopharyngeal swabs	2011-03-25	2011-05-26	yes	positive	IBV	negative		negative		negative	negative	negative		negative	negative
'01040113A6036	female	2012-10-19	2013-02-24	2013-02-25	yes	38	yes	yes	no	no	no	12.3					ARI	'1100046083	Nasopharyngeal swabs	2013-02-25	2013-02-27	no	negative		negative		negative		negative	negative	negative		negative	negative
'01040113A6034	male	2006-10-09	2013-02-22	2013-02-24	yes	38.3	yes	yes	yes	no	no						ARI	'1100046067	Nasopharyngeal swabs	2013-02-24	2013-02-27	no	negative		negative		negative		negative	negative	negative		negative	negative
'01040112a6300	male	2012-05-23	2012-05-23	2012-05-23	yes	38	no	no	yes	no	no	11.25	4.42	1.53	21.7	11.2	RI	'1100015195	Nasopharyngeal swabs	2012-05-23	2012-07-16	no	negative		negative		negative		negative	negative	negative		negative	negative
'01040112A6344	female	2007-08-28	2012-06-24	2012-06-25	yes	38	yes	no	yes	no	no	7.98	4.76	3	51.9	37.6	RI	'1100015971	Nasopharyngeal swabs	2012-06-28	2012-06-29	no	negative		negative		negative		negative	negative	negative		negative	negative
'010401613A6386	male	2002-11-12	2013-09-09	2013-09-09	yes	38	yes	yes	no	no	no						UM	'1100048089	Nasopharyngeal swabs	2013-09-09	2013-09-16	yes	negative		negative		negative		negative	negative	negative		negative	positive
'010401613A6385	female	2009-12-18	2013-09-08	2013-09-09	yes	38.4	yes	yes	no	no	no						UM	'1100048071	Nasopharyngeal swabs	2013-09-09	2013-09-16	no	negative		negative		negative		negative	negative	negative		negative	negative
'010401613A6388	female	2010-02-24	2013-09-09	2013-09-09	yes	38.6	yes	no	no	no	no	4.7	4.1		44	46	UM	'1100048105	Nasopharyngeal swabs	2013-09-09	2013-09-16	yes	negative		negative		negative		negative	negative	negative		negative	positive
'010401613A6405	male	2009-10-25	2013-09-15	2013-09-16	yes	38.9	no	no	no	no	no	6.9	4.1		44	46	UM	'1100048188	Nasopharyngeal swabs	2013-09-16	2013-09-23	no	negative		negative		negative		negative	negative	negative		negative	negative
'010401613A6406	male	2007-05-07	2013-09-15	2013-09-16	yes	39	yes	no	yes	no	no	7.1	4.2		40	48	UM	'1100048196	Nasopharyngeal swabs	2013-09-16	2013-09-23	no	negative		negative		negative		negative	negative	negative		negative	negative
'010401613A6387	male	2005-11-22	2013-09-08	2013-09-09	yes	39.1	no	no	yes	no	no	2.7	4.2		44	46	UM	'1100048097	Nasopharyngeal swabs	2013-09-09	2013-09-16	no	negative		negative		negative		negative	negative	negative		negative	negative
'01040412A7317	female	1988-04-15	2012-07-23	2012-07-24	yes	38	no	no	yes	yes	yes	9.7	4.58	41.84	4.79	4.05	URTIs	'1100017050	Nasopharyngeal swabs	2012-07-24	2012-07-26	no	negative		negative		negative		negative	negative	negative		negative	negative
'01040412A7343	female	1990-05-09	2012-08-11	2012-08-14	yes	38	no	yes	yes	no	yes	8.5	4.3	28.8	5.13	2.44	URTIs	'1100017670	Nasopharyngeal swabs	2012-08-14	2012-08-16	no	negative		negative		negative		negative	negative	negative		negative	negative
'01040413A7265	female	1988-03-15	2013-05-07	2013-05-08	yes	38	no	no	no	yes	yes	7.3	4.1	7.4	6.8	0.6	URTIs	'1100046620	Nasopharyngeal swabs	2013-05-08	2013-05-09	no	negative		negative		negative		negative	negative	negative		negative	negative
'01040413A7013	female	1968-06-16	2013-01-08	2013-01-09	yes	38	no	yes	no	yes	yes	6.5	1.19	73.61	19.12		URTIs	'1100045341	Nasopharyngeal swabs	2013-01-09	2013-01-10	no	negative		negative		negative		negative	negative	negative		negative	negative
'01040112A6245	female	2010-01-01	2012-04-18	2012-04-18	yes	38	yes	no	no	no	no	4.7		40	20	60	URTIs	'1100014297	Nasopharyngeal swabs	2012-04-18	2012-04-19	no	negative		negative		negative		negative	negative	negative		negative	negative
'01040112A6430	male	2009-06-21	2012-08-17	2012-08-20	yes	38	yes	no	yes	no	no	7.8	4.2	5.2	20	82	URTIs	'1100017779	Nasopharyngeal swabs	2012-08-20	2012-08-23	no	negative		negative		negative		negative	negative	negative		negative	negative
'01040413A7021	male	1988-01-02	2013-01-12	2013-01-13	yes	38	yes	yes	yes	yes	yes	7.28		1.33	20.1	18.32	URTIs	'1100045523	Nasopharyngeal swabs	2013-01-13	2013-01-17	no	negative		negative		negative		negative	negative	negative		negative	negative
'01040412A7376	male	1951-12-26	2012-09-16	2012-09-18	yes	38	yes	no	no	yes	yes	9.24	5.77	2.38	25.8	25.8	URTIs	'1100018314	Nasopharyngeal swabs	2012-09-18	2012-09-20	no	negative		negative		negative		negative	negative	negative		negative	negative
'01040412A7152	male	1979-01-01	2012-03-14	2012-03-15	yes	38	yes	no	no	yes	yes	7		26	27.3	36.7	URTIs	'1100013349	Nasopharyngeal swabs	2012-03-15	2012-03-22	no	negative		negative		negative		negative	negative	negative		negative	negative
'01040112A6484	female	2004-01-01	2012-11-04	2012-11-04	yes	38	yes	yes	no	no	no	11	4	70	30	127	URTIs	'1100019023	Nasopharyngeal swabs	2012-11-04	2012-11-07	no	negative		negative		negative		negative	negative	negative		negative	negative
'01040112A6427	male	2000-06-16	2012-08-13	2012-08-13	yes	38	no	no	yes	no	no	7.2	49	4.2	32	67	URTIs	'1100017704	Nasopharyngeal swabs	2012-08-13	2012-08-16	no	negative		negative		negative		negative	negative	negative		negative	negative
'01040413A7378	male	1988-07-29	2013-10-03	2013-10-06	yes	38	no	no	no	yes	yes	2.36		11.2	34.41		URTIs	'1100048477	Nasopharyngeal swabs	2013-10-06	2013-10-14	no	negative		negative		negative		negative	negative	negative		negative	negative
'01040112a6307	female	2001-07-15	2012-05-28	2012-05-29	yes	38	yes	yes	no	no	no	2.82	4.05	1.13	36.2	50.1	URTIs	'1100015260	Nasopharyngeal swabs	2012-05-29	2012-07-16	no	negative		negative		negative		negative	negative	negative		negative	negative
'01040412A7325	female	1969-07-13	2012-07-29	2012-07-31	yes	38	yes	no	no	yes	yes	4.1		2.1	36.82	48.9	URTIs	'1100017290	Nasopharyngeal swabs	2012-07-31	2012-08-01	no	negative		negative		negative		negative	negative	negative		negative	negative
'01040112A6507	female	2007-08-17	2012-12-09	2012-12-10	yes	38	yes	no	no	no	no	8.5	4.12	2.3	38	42	URTIs	'1100019635	Nasopharyngeal swabs	2012-12-10	2012-12-11	no	negative		negative		negative		negative	negative	negative		negative	negative
'01040112A6478	male	2004-03-16	2012-10-27	2012-10-28	yes	38	no	yes	yes	no	no	5.4			40	60	URTIs	'1100018900	Nasopharyngeal swabs	2012-10-28	2012-10-30	no	negative		negative		negative		negative	negative	negative		negative	negative
'01040112A6451	female	2001-12-06	2012-09-17	2012-09-17	yes	38	yes	yes	no	no	no	7.6			40	60	URTIs	'1100018264	Nasopharyngeal swabs	2012-09-17	2012-09-18	no	negative		negative		negative		negative	negative	negative		negative	negative
'01040412A7076	male	1986-01-01	2012-01-27	2012-01-28	yes	38	yes	no	no	no	yes	5.3		2.2	43.9	41.5	URTIs	'1100011301	Nasopharyngeal swabs	2012-01-28	2012-02-02	no	negative		negative		negative		negative	negative	negative		negative	negative
'01040412A7038	female	1990-01-10	2012-01-10	2012-01-12	yes	38	yes	yes	yes	yes	yes	5.2		2.3	45.1	43.6	URTIs	'1100010741	Nasopharyngeal swabs	2012-01-12	2012-01-19	no	negative		negative		negative		negative	negative	negative		negative	negative
'01040412A7170	male	1948-01-01	2012-03-26	2012-03-28	yes	38	yes	no	yes	no	no	5.6		1.9	47.1	34.8	URTIs	'1100013877	Nasopharyngeal swabs	2012-03-31	2012-04-05	no	negative		negative		negative		negative	negative	negative		negative	negative
'01040413A7298	male	1994-07-15	2013-05-27	2013-05-28	no	38	no	no	no	no	yes	5.02		1.82	47.44	36.34	URTIs	'1100046786	Nasopharyngeal swabs	2013-05-28	2013-05-30	no	negative		negative		negative		negative	negative	negative		negative	negative
'01040412A7384	female	1986-12-05	2012-09-23	2012-09-26	yes	38	yes	yes	yes	no	no	6.23	4.99	1.65	47.5	26.5	URTIs	'1100018439	Nasopharyngeal swabs	2012-09-26	2012-09-27	no	negative		negative		negative		negative	negative	negative		negative	negative
'01040412A7036	female	1970-01-10	2012-01-10	2012-01-11	yes	38	yes	no	yes	yes	yes	3.8		1.3	47.8	34.4	URTIs	'1100010659	Nasopharyngeal swabs	2012-01-11	2012-01-12	no	negative		negative		negative		negative	negative	negative		negative	negative
'01040412A7132	female	1991-01-01	2012-02-26	2012-02-26	yes	38	yes	yes	yes	yes	yes	3.3		1.2	47.9	35.8	URTIs	'1100012440	Nasopharyngeal swabs	2012-02-27	2012-03-01	no	negative		negative		negative		negative	negative	negative		negative	negative
'01040112A6177	male	2010-05-27	2012-03-17	2012-03-19	yes	38	yes	yes	no	no	no	4.07		1.5	48.2	36.9	URTIs	'1100013281	Nasopharyngeal swabs	2012-03-19	2012-03-22	no	negative		negative		negative		negative	negative	negative		negative	negative
'01040412A7075	female	1992-01-01	2012-01-25	2012-01-28	yes	38	yes	yes	yes	yes	yes	3.6		1.5	49.7	42.6	URTIs	'1100011293	Nasopharyngeal swabs	2012-01-28	2012-02-02	no	negative		negative		negative		negative	negative	negative		negative	negative
'01040112B6101	male	2000-02-15	2012-02-20	2012-02-20	yes	38	yes	no	yes	no	no	5.76			50	42	URTIs	'1100012077	Nasopharyngeal swabs	2012-02-20	2012-02-23	no	negative		negative		negative		negative	negative	negative		negative	negative
'01040112A6173	male	2007-07-12	2012-03-17	2012-03-19	yes	38	yes	no	yes	no	no	7.1		3.2	50	42	URTIs	'1100013240	Nasopharyngeal swabs	2012-03-19	2012-03-22	no	negative		negative		negative		negative	negative	negative		negative	negative
'01040112A6470	male	2004-01-01	2012-10-16	2012-10-16	yes	38	yes	yes	no	no	no	12.1	4	40	50	39	URTIs	'1100018645	Nasopharyngeal swabs	2012-10-16	2012-10-17	no	negative		negative		negative		negative	negative	negative		negative	negative
'01040112A6056	female	2002-02-06	2012-01-31	2012-01-31	yes	38	yes	no	no	no	no	13.1		40	50	40	URTIs	'1100011392	Nasopharyngeal swabs	2012-01-31	2012-02-02	no	negative		negative		negative		negative	negative	negative		negative	negative
'01040112A6469	male	2007-05-16	2012-10-14	2012-10-15	yes	38	yes	no	yes	no	no	5.1	4.86	1.99	50.2	39	URTIs	'1100018637	Nasopharyngeal swabs	2012-10-15	2012-10-17	no	negative		negative		negative		negative	negative	negative		negative	negative
'01040412A7064	male	1984-01-01	2012-01-19	2012-01-21	yes	38	yes	yes	yes	yes	no	5.8		2.1	51.3	36.2	URTIs	'1100011186	Nasopharyngeal swabs	2012-01-21	2012-02-02	no	negative		negative		negative		negative	negative	negative		negative	negative
'01040412A7059	female	1984-01-01	2012-01-19	2012-01-20	yes	38	yes	no	yes	yes	yes	3.9		1.6	53.1	39.8	URTIs	'1100011137	Nasopharyngeal swabs	2012-01-20	2012-02-02	no	negative		negative		negative		negative	negative	negative		negative	negative
'01040412a7245	male	1987-10-01	2012-06-16	2012-06-16	no	38	yes	no	no	yes	no	5.2		1.6	53.9	30.6	URTIs	'1100015864	Nasopharyngeal swabs	2012-06-16	2012-07-16	no	negative		negative		negative		negative	negative	negative		negative	negative
'01040412A7493	male	1986-06-16	2012-12-20	2012-12-20	yes	38	yes	yes	yes	yes	yes	5.31	4.58	1.85	53.94	34.84	URTIs	'1100045119	Nasopharyngeal swabs	2012-12-25	2012-12-27	no	negative		negative		negative		negative	negative	negative		negative	negative
'01040412a7360	female	1970-10-06	2012-09-02	2012-09-04	yes	38	no	no	no	no	yes	4.04	3.86	1.14	54.2	28.2	URTIs	'1100018116	Nasopharyngeal swabs	2012-09-08	2012-09-11	no	negative		negative		negative		negative	negative	negative		negative	negative
'01040112A6351	female	1999-10-16	2012-06-25	2012-06-27	yes	38	yes	no	yes	no	no	7.05	4.53	2.47	54.7	35	URTIs	'1100016169	Nasopharyngeal swabs	2012-06-27	2012-07-05	no	negative		negative		negative		negative	negative	negative		negative	negative
'01040112A6350	female	2006-05-28	2012-06-26	2012-06-27	yes	38	yes	no	yes	no	no	8	4.68	2.29	55.3	28.6	URTIs	'1100016151	Nasopharyngeal swabs	2012-06-27	2012-07-05	no	negative		negative		negative		negative	negative	negative		negative	negative
'01040412A7269	male	1959-11-09	2012-06-27	2012-06-29	yes	38	yes	yes	yes	yes	yes	4.1		1.2	55.5	29.4	URTIs	'1100016219	Nasopharyngeal swabs	2012-06-29	2012-07-05	no	negative		negative		negative		negative	negative	negative		negative	negative
'01040412A7184	female	1988-01-01	2012-04-17	2012-04-18	yes	38	no	no	no	yes	yes	4.5		1	55.5	22.2	URTIs	'1100014206	Nasopharyngeal swabs	2012-04-18	2012-04-19	no	negative		negative		negative		negative	negative	negative		negative	negative
'01040412A7029	female	1983-01-06	2012-01-06	2012-01-08	yes	38	yes	yes	yes	no	yes	3.6		1.1	55.9	30.8	URTIs	'1100010584	Nasopharyngeal swabs	2012-01-08	2012-01-12	no	negative		negative		negative		negative	negative	negative		negative	negative
'01040412A7267	female	1979-11-24	2012-06-27	2012-06-28	yes	38	no	yes	yes	yes	no	5.4		1.4	56.4	26	URTIs	'1100016193	Nasopharyngeal swabs	2012-06-28	2012-07-05	no	negative		negative		negative		negative	negative	negative		negative	negative
'01040412A7353	female	1992-07-02	2012-08-27	2012-08-28	yes	38	no	no	no	yes	yes	4.65		1.65	56.5	35.5	URTIs	'1100017878	Nasopharyngeal swabs	2012-08-28	2012-08-30	no	negative		negative		negative		negative	negative	negative		negative	negative
'01040412a7241	male	1993-10-04	2012-06-12	2012-06-14	yes	38	no	no	yes	no	no	7.7		1.4	56.9	18.2	URTIs	'1100015823	Nasopharyngeal swabs	2012-06-14	2012-07-16	no	negative		negative		negative		negative	negative	negative		negative	negative
'01040112B6144	female	2002-10-07	2012-03-06	2012-03-07	yes	38	yes	no	no	no	no	7.3		4.2	57	52	URTIs	'1100012804	Nasopharyngeal swabs	2012-03-07	2012-03-08	no	negative		negative		negative		negative	negative	negative		negative	negative
'01040413A7037	male	1978-01-21	2013-01-15	2013-01-18	yes	38	no	no	yes	no	no	3.5	4.87	1.19	58.24	34.54	URTIs	'1100045739	Nasopharyngeal swabs	2013-01-18	2013-01-24	no	negative		negative		negative		negative	negative	negative		negative	negative
'01040412A7284	male	1994-01-06	2012-07-04	2012-07-05	yes	38	no	yes	no	yes	yes	7.9		1.9	58.3	23.5	URTIs	'1100016482	Nasopharyngeal swabs	2012-07-05	2012-07-12	no	negative		negative		negative		negative	negative	negative		negative	negative
'01040412A7131	female	1955-01-01	2012-02-26	2012-02-27	yes	38	yes	yes	yes	yes	no	6.2		1.7	58.5	26.9	URTIs	'1100012432	Nasopharyngeal swabs	2012-02-27	2012-03-01	no	negative		negative		negative		negative	negative	negative		negative	negative
'01040412A7143	male	1983-01-01	2012-03-04	2012-03-05	yes	38	no	yes	yes	yes	yes	9.2		2.6	58.6	28.3	URTIs	'1100012903	Nasopharyngeal swabs	2012-03-05	2012-03-08	no	negative		negative		negative		negative	negative	negative		negative	negative
'01040113A6470	male	2001-05-18	2013-10-21	2013-10-21	yes	38	yes	yes	yes	no	no	10.35	4.84	3.53	58.9	34.1	URTIs	'1100048576	Nasopharyngeal swabs	2013-10-21	2013-10-28	no	negative		negative		negative		negative	negative	negative		negative	negative
'01040112A6041	female	2006-01-18	2012-01-18	2012-01-18	yes	38	yes	yes	yes	yes	yes	4.78			59.1	32.8	URTIs	'1100010873	Nasopharyngeal swabs	2012-01-18	2012-01-19	no	negative		negative		negative		negative	negative	negative		negative	negative
'010404613A7360	female	1992-12-21	2013-09-09	2013-09-11	yes	38	no	no	no	no	no	5.63		1.75	59.14	31.14	URTIs	'1100048170	Nasopharyngeal swabs	2013-09-11	2013-09-16	no	negative		negative		negative		negative	negative	negative		negative	negative
'01040412A7192	male	1990-01-01	2012-04-29	2012-04-29	yes	38	no	no	yes	no	yes	6.8		2.1	59.3	30.6	URTIs	'1100014479	Nasopharyngeal swabs	2012-04-29	2012-05-03	no	negative		negative		negative		negative	negative	negative		negative	negative
'01040412A7048	female	1981-01-01	2012-01-17	2012-01-18	yes	38	yes	no	yes	yes	yes	3.5		1	59.6	29.5	URTIs	'1100011020	Nasopharyngeal swabs	2012-01-18	2012-02-02	no	negative		negative		negative		negative	negative	negative		negative	negative
'01040412A7402	male	1982-11-18	2012-10-23	2012-10-24	yes	38	no	no	no	no	yes	4.1	5.28	1.3	59.6	32.1	URTIs	'1100018728	Nasopharyngeal swabs	2012-10-24	2012-10-25	no	negative		negative		negative		negative	negative	negative		negative	negative
'01040412A7172	male	1978-01-01	2012-03-31	2012-04-01	yes	38	yes	no	yes	yes	yes	6.2		1.9	59.8	30	URTIs	'1100013893	Nasopharyngeal swabs	2012-04-01	2012-04-05	no	negative		negative		negative		negative	negative	negative		negative	negative
'01040412A7030	female	1990-01-06	2012-01-06	2012-01-08	yes	38	no	no	yes	no	no	5.1		1.5	59.9	29.9	URTIs	'1100010592	Nasopharyngeal swabs	2012-01-08	2012-01-12	no	negative		negative		negative		negative	negative	negative		negative	negative
'01040412a7215	male	1985-01-09	2012-05-18	2012-05-21	yes	38	no	no	yes	yes	yes	6.8		1.4	60.4	20.8	URTIs	'1100015047	Nasopharyngeal swabs	2012-05-21	2012-06-25	no	negative		negative		negative		negative	negative	negative		negative	negative
'01040112A6348	male	2006-06-28	2012-06-25	2012-06-26	yes	38	yes	no	yes	no	no	8.27	4.9	2.09	61	25.3	URTIs	'1100016136	Nasopharyngeal swabs	2012-06-26	2012-06-28	no	negative		negative		negative		negative	negative	negative		negative	negative
'01040412A7074-1	female	1981-01-01	2012-01-25	2012-01-27	yes	38	no	yes	yes	no	no	5.5		1.7	61.2	30.3	URTIs	'1100011285	Nasopharyngeal swabs	2012-01-27	2012-02-02	no	negative		negative		negative		negative	negative	negative		negative	negative
'01040112A6429	male	2007-08-13	2012-08-13	2012-08-14	yes	38	yes	no	yes	no	no	8	4.61	1.67	62	20.9	URTIs	'1100017720	Nasopharyngeal swabs	2012-08-14	2012-08-16	no	negative		negative		negative		negative	negative	negative		negative	negative
'01040412A7227	female	1960-01-01	2012-05-29	2012-05-30	yes	38	no	no	no	yes	yes	7.1		1.8	62.2	259	URTIs	'1100015385	Nasopharyngeal swabs	2012-05-30	2012-07-16	no	negative		negative		negative		negative	negative	negative		negative	negative
'01040112A7458	male	1995-09-23	2012-12-05	2012-12-08	yes	38	yes	no	no	no	yes	7.81	4.67	2.3	62.2	29.4	URTIs	'1100019718	Nasopharyngeal swabs	2012-12-08	2012-12-20	no	negative		negative		negative		negative	negative	negative		negative	negative
'01040412A7388	male	1987-06-13	2012-09-25	2012-09-27	yes	38	yes	yes	yes	yes	yes	4.2		1.21	62.4	29.2	URTIs	'1100018470	Nasopharyngeal swabs	2012-09-27	2012-10-10	no	negative		negative		negative		negative	negative	negative		negative	negative
'01040412A7145	female	1979-01-01	2012-03-05	2012-03-07	yes	38	no	no	yes	yes	yes	7		1.2	62.4	17.4	URTIs	'1100013034	Nasopharyngeal swabs	2012-03-07	2012-03-13	no	negative		negative		negative		negative	negative	negative		negative	negative
'01040112A6181	male	2002-11-06	2012-03-19	2012-03-20	yes	38	yes	yes	no	no	no	5.65		1.25	62.5	21	URTIs	'1100013323	Nasopharyngeal swabs	2012-03-20	2012-03-22	no	negative		negative		negative		negative	negative	negative		negative	negative
'01040412A7232	male	1986-10-11	2012-06-03	2012-06-04	yes	38	no	yes	no	yes	no	7.5		1.2	62.9	16.4	URTIs	'1100015534	Nasopharyngeal swabs	2012-06-04	2012-07-16	no	negative		negative		negative		negative	negative	negative		negative	negative
'01040412A7113	male	1977-01-01	2012-02-18	2012-02-19	yes	38	yes	no	yes	yes	yes	6.5		1.4	63.4	21.2	URTIs	'1100012192	Nasopharyngeal swabs	2012-02-19	2012-02-23	no	negative		negative		negative		negative	negative	negative		negative	negative
'01040412A7465	male	1976-04-18	2012-12-10	2012-12-13	yes	38	no	yes	yes	no	no	7.7	5.29	1.67	63.64	21.74	URTIs	'1100019783	Nasopharyngeal swabs	2012-12-13	2012-12-20	no	negative		negative		negative		negative	negative	negative		negative	negative
'01040412a7216	female	1954-01-01	2012-05-15	2012-05-18	yes	38	yes	no	yes	yes	yes	8.9		2.4	63.8	26.7	URTIs	'1100015054	Nasopharyngeal swabs	2012-05-21	2012-06-25	no	negative		negative		negative		negative	negative	negative		negative	negative
'01040412A7168	male	1959-01-01	2012-03-26	2012-03-28	yes	38	no	no	yes	no	yes	5.3		1.4	64	25.9	URTIs	'1100013661	Nasopharyngeal swabs	2012-03-28	2012-03-29	no	negative		negative		negative		negative	negative	negative		negative	negative
'01040412A7425	female	1997-01-13	2012-11-11	2012-11-13	yes	38	no	no	yes	yes	yes	5.3	4.47	6.61	64.1	30.2	URTIs	'1100019122	Nasopharyngeal swabs	2012-11-13	2012-11-16	no	negative		negative		negative		negative	negative	negative		negative	negative
'01040414A7001	female	1976-10-26	2013-12-31	2014-01-01	yes	38	no	yes	no	yes	yes	3.24		0.78	64.2	24.1	URTIs	'1100049566	Nasopharyngeal swabs	2014-01-01	2014-01-06	no	negative		negative		negative		negative	negative	negative		negative	negative
'01040412A7068	male	1974-01-01	2012-01-23	2012-01-25	yes	38	no	no	yes	no	no	7.1		1.7	64.5	23.3	URTIs	'1100011228	Nasopharyngeal swabs	2012-01-25	2012-02-02	no	negative		negative		negative		negative	negative	negative		negative	negative
'01040412A7386	female	1956-05-30	2012-09-25	2012-09-26	yes	38	yes	no	yes	yes	yes	8.05	4.49	2.05	64.6	25.5	URTIs	'1100018454	Nasopharyngeal swabs	2012-09-26	2012-09-27	no	negative		negative		negative		negative	negative	negative		negative	negative
'01040412A7409	male	1984-03-05	2012-10-23	2012-10-26	yes	38	yes	no	yes	no	yes	8.3	6.22	2.43	64.6	29.2	URTIs	'1100018850	Nasopharyngeal swabs	2012-10-26	2012-10-30	no	negative		negative		negative		negative	negative	negative		negative	negative
'01040412A7162	female	1952-01-01	2012-03-22	2012-03-25	yes	38	yes	yes	no	no	no	5.2		1.3	64.8	23.9	URTIs	'1100013604	Nasopharyngeal swabs	2012-03-26	2012-03-29	no	negative		negative		negative		negative	negative	negative		negative	negative
'01040412A7375	female	1946-01-04	2012-09-17	2012-09-18	yes	38	no	no	no	yes	yes	7.8	4.5	2.07	65	26.6	URTIs	'1100018256	Nasopharyngeal swabs	2012-09-18	2012-09-18	no	negative		negative		negative		negative	negative	negative		negative	negative
'01040412A7487	male	1986-03-29	2012-12-24	2012-12-25	yes	38	yes	no	yes	yes	yes	8.08	4.9	1.98	65.24	24.54	URTIs	'1100045051	Nasopharyngeal swabs	2012-12-25	2012-12-27	no	negative		negative		negative		negative	negative	negative		negative	negative
'01040412A7408	female	1981-01-10	2012-10-16	2012-10-16	yes	38	yes	no	no	yes	yes	5.3	4.06	1.43	65.3	26.8	URTIs	'1100018843	Nasopharyngeal swabs	2012-10-26	2012-10-30	no	negative		negative		negative		negative	negative	negative		negative	negative
'01040413A7006	male	1987-07-14	2013-01-05	2013-01-06	yes	38	no	no	yes	yes	yes	6.5	5.12	1.97	65.3	30.2	URTIs	'1100045226	Nasopharyngeal swabs	2013-01-06	2013-01-09	no	negative		negative		negative		negative	negative	negative		negative	negative
'01040412A7373	male	1988-06-06	2012-09-10	2012-09-13	yes	38	yes	no	yes	yes	yes			1.82	65.5	24.7	URTIs	'1100018231	Nasopharyngeal swabs	2012-09-13	2012-09-18	no	negative		negative		negative		negative	negative	negative		negative	negative
'01040412A7206	female	1989-02-17	2012-05-09	2012-05-10	yes	38	no	no	no	no	yes	7		1.8	66.1	25.1	URTIs	'1100014859	Nasopharyngeal swabs	2012-05-10	2012-06-25	no	negative		negative		negative		negative	negative	negative		negative	negative
'01040413A7340	female	1981-07-01	2013-08-02	2013-08-03	yes	38	no	yes	no	yes	yes	6.28		0.64	66.24	22.74	URTIs	'1100047628	Nasopharyngeal swabs	2013-08-03	2013-08-12	no	negative		negative		negative		negative	negative	negative		negative	negative
'01040412A7359	female	1981-09-30	2012-08-29	2012-08-30	yes	38	yes	yes	yes	yes	yes	8.3		2.39	66.4	28.8	URTIs	'1100017993	Nasopharyngeal swabs	2012-08-30	2012-09-06	no	negative		negative		negative		negative	negative	negative		negative	negative
'01040412A7175	female	1949-01-01	2012-04-02	2012-04-03	yes	38	yes	no	no	no	no	4.3		0.9	66.5	21	URTIs	'1100013927	Nasopharyngeal swabs	2012-04-03	2012-04-05	no	negative		negative		negative		negative	negative	negative		negative	negative
'01040412A7365	male	1947-11-05	2012-09-05	2012-09-08	yes	38	yes	no	no	no	no	4.31	4.75	1.03	66.6	23.9	URTIs	'1100018108	Nasopharyngeal swabs	2012-09-08	2012-09-11	no	negative		negative		negative		negative	negative	negative		negative	negative
'01040412A7185	female	1954-01-01	2012-04-19	2012-04-20	yes	38	no	no	yes	no	yes	5		1	66.6	20.9	URTIs	'1100014404	Nasopharyngeal swabs	2012-04-20	2012-04-26	no	negative		negative		negative		negative	negative	negative		negative	negative
'01040412A7421	male	1983-01-20	2012-11-08	2012-11-10	yes	38	no	no	no	no	no	9.09		1.93	66.8	21.2	URTIs	'1100019080	Nasopharyngeal swabs	2012-11-10	2012-11-16	no	negative		negative		negative		negative	negative	negative		negative	negative
'01040412A7082	female	1986-01-01	2012-01-29	2012-01-31	yes	38	yes	yes	yes	yes	yes	4.9		1.2	67.2	25.4	URTIs	'1100011368	Nasopharyngeal swabs	2012-01-31	2012-02-02	no	negative		negative		negative		negative	negative	negative		negative	negative
'01040412A7078-1	female	1963-01-01	2012-01-28	2012-01-29	yes	38	yes	yes	no	yes	no	3.9		1.1	67.3	27.2	URTIs	'1100011327	Nasopharyngeal swabs	2012-01-29	2012-02-02	no	negative		negative		negative		negative	negative	negative		negative	negative
'01040412A7489	male	1986-06-14	2012-12-19	2012-12-22	yes	38	yes	no	yes	no	yes	6.7	5.25	1.78	67.3	26.5	URTIs	'1100045077	Nasopharyngeal swabs	2012-12-25	2012-12-27	no	negative		negative		negative		negative	negative	negative		negative	negative
'01040412A7159	female	1961-01-01	2012-03-23	2012-03-23	yes	38	yes	no	yes	no	no	57		1.9	67.5	23	URTIs	'1100013570	Nasopharyngeal swabs	2012-03-23	2012-03-29	no	negative		negative		negative		negative	negative	negative		negative	negative
'01040412A7120	female	1981-01-01	2012-02-18	2012-02-20	yes	38	no	no	yes	no	no	8.5		1.8	67.7	21.3	URTIs	'1100012267	Nasopharyngeal swabs	2012-02-20	2012-02-23	no	negative		negative		negative		negative	negative	negative		negative	negative
'01040412A7188	male	1997-01-01	2012-04-25	2012-04-25	yes	38	no	no	yes	no	yes	10.4		2.4	68	22.6	URTIs	'1100014438	Nasopharyngeal swabs	2012-04-25	2012-05-03	no	negative		negative		negative		negative	negative	negative		negative	negative
'01040412A7141	male	1988-01-01	2012-03-02	2012-03-05	yes	38	no	no	yes	no	yes	6.9		1.2	68.2	18.1	URTIs	'1100012887	Nasopharyngeal swabs	2012-03-05	2012-03-08	no	negative		negative		negative		negative	negative	negative		negative	negative
'01040412A7461	female	1995-05-17	2012-12-11	2012-12-12	yes	38	no	no	no	no	yes	8.44	5.65	1.85	68.24	21.94	URTIs	'1100019742	Nasopharyngeal swabs	2012-12-12	2012-12-20	no	negative		negative		negative		negative	negative	negative		negative	negative
'01040412A7399	male	1962-02-04	2012-10-15	2012-10-16	yes	38	no	no	yes	yes	no	5.2	4.77	1.13	68.44	21.94	URTIs	'1100018694	Nasopharyngeal swabs	2012-10-16	2012-10-18	no	negative		negative		negative		negative	negative	negative		negative	negative
'01040412a7213	female	1987-01-01	2012-05-16	2012-05-18	yes	38	no	no	yes	yes	yes	6.3		1	68.7	15.1	URTIs	'1100015021	Nasopharyngeal swabs	2012-05-18	2012-06-25	no	negative		negative		negative		negative	negative	negative		negative	negative
'01040413A7305	female	1992-08-22	2013-06-01	2013-06-02	yes	38	no	no	yes	yes	yes	9.58		2.07	68.7	21.6	URTIs	'1100046877	Nasopharyngeal swabs	2013-06-02	2013-06-06	no	negative		negative		negative		negative	negative	negative		negative	negative
'01040412A7494	female	1966-08-20	2012-12-22	2012-12-25	yes	38	yes	no	no	no	no	6.7	4.21	1.62	68.84	24.44	URTIs	'1100045127	Nasopharyngeal swabs	2012-12-25	2012-12-27	no	negative		negative		negative		negative	negative	negative		negative	negative
'01040412A7225	female	1983-01-01	2012-05-27	2012-05-27	yes	38	yes	yes	no	yes	yes	5.6		0.9	69	16.4	URTIs	'1100015369	Nasopharyngeal swabs	2012-05-27	2012-07-16	no	negative		negative		negative		negative	negative	negative		negative	negative
'01040412A7134	male	1971-01-01	2012-02-24	2012-02-27	yes	38	yes	no	no	yes	yes	9.1		1.7	69	18.8	URTIs	'1100012465	Nasopharyngeal swabs	2012-02-27	2012-03-01	no	negative		negative		negative		negative	negative	negative		negative	negative
'01040412A7320	male	1983-02-28	2012-07-23	2012-07-25	yes	38	yes	yes	no	yes	yes	80		1.39	69.04	17.44	URTIs	'1100017084	Nasopharyngeal swabs	2012-07-25	2012-07-26	no	negative		negative		negative		negative	negative	negative		negative	negative
'01040412A7178	female	1989-01-01	2012-04-09	2012-04-09	yes	38	yes	yes	yes	no	no	4.8		1	69.1	20.9	URTIs	'1100014016	Nasopharyngeal swabs	2012-04-09	2012-04-11	no	negative		negative		negative		negative	negative	negative		negative	negative
'01040412A7138	male	1983-01-01	2012-02-29	2012-03-01	yes	38	no	no	no	yes	yes	5.2		0.9	69.1	16.7	URTIs	'1100012853	Nasopharyngeal swabs	2012-03-01	2012-03-08	no	negative		negative		negative		negative	negative	negative		negative	negative
'01040412a7367	female	1992-01-09	2012-09-08	2012-09-09	yes	38	no	no	no	no	no	6.32		0.95	69.1	15.02	URTIs	'1100018124	Nasopharyngeal swabs	2012-09-09	2012-09-11	no	negative		negative		negative		negative	negative	negative		negative	negative
'01040412A7358	male	1980-04-17	2012-08-29	2012-08-30	yes	38	no	yes	yes	yes	yes	4.2		1.08	69.34	25.74	URTIs	'1100017985	Nasopharyngeal swabs	2012-08-30	2012-09-06	no	negative		negative		negative		negative	negative	negative		negative	negative
'01040412A7474	male	1980-06-21	2012-12-14	2012-12-16	yes	38	yes	yes	yes	yes	yes	5.26		0.89	69.4	16.92	URTIs	'1100019874	Nasopharyngeal swabs	2012-12-16	2012-12-20	no	negative		negative		negative		negative	negative	negative		negative	negative
'01040412A7220	female	1988-01-01	2012-05-22	2012-05-23	yes	38	no	no	yes	no	yes	34		0.6	69.4		URTIs	'1100015310	Nasopharyngeal swabs	2012-05-23	2012-07-16	no	negative		negative		negative		negative	negative	negative		negative	negative
'01040412A7181	male	1988-01-01	2012-04-12	2012-04-13	yes	38	no	no	yes	no	no	6.2		1	69.7	16.6	URTIs	'1100014172	Nasopharyngeal swabs	2012-04-13	2012-04-19	no	negative		negative		negative		negative	negative	negative		negative	negative
'01040412A7410	female	1966-12-18	2012-10-25	2012-10-27	yes	38	yes	no	yes	yes	yes	8.63		1.71	69.9	19.82	URTIs	'1100018868	Nasopharyngeal swabs	2012-10-27	2012-10-30	no	negative		negative		negative		negative	negative	negative		negative	negative
'01040412A7477	male	1984-12-09	2012-12-18	2012-12-19	yes	38	no	no	no	yes	yes	9.4	5.28	1.82	69.9	9.32	URTIs	'1100019908	Nasopharyngeal swabs	2012-12-19	2012-12-20	no	negative		negative		negative		negative	negative	negative		negative	negative
'01040412A7072	female	1967-01-01	2012-01-22	2012-01-24	yes	38	yes	no	yes	no	no	3.5		0.8	70.1	23.9	URTIs	'1100011269	Nasopharyngeal swabs	2012-01-26	2012-02-02	no	negative		negative		negative		negative	negative	negative		negative	negative
'01040413A7039	female	1983-06-02	2013-01-19	2013-01-21	yes	38	no	no	no	no	no	8.7		1.81	70.3	20.8	URTIs	'1100045754	Nasopharyngeal swabs	2013-01-21	2013-01-24	no	negative		negative		negative		negative	negative	negative		negative	negative
'01040413A7045	male	1981-10-03	2013-01-20	2013-01-22	yes	38	yes	no	no	yes	yes	7.6	5.15	1.5	70.5	19.92	URTIs	'1100045812	Nasopharyngeal swabs	2013-01-25	2013-01-31	no	negative		negative		negative		negative	negative	negative		negative	negative
'01040112B6010	female	2001-07-18	2012-01-07	2012-01-07	yes	38	yes	yes	yes	no	no	6.85		1.08	70.6	15.8	URTIs	'1100010170	Nasopharyngeal swabs	2012-01-07	2012-01-10	no	negative		negative		negative		negative	negative	negative		negative	negative
'01040412A7035	female	1958-01-09	2012-01-09	2012-01-10	yes	38	no	no	no	no	yes	7.9		1.9	70.7	23.5	URTIs	'1100010642	Nasopharyngeal swabs	2012-01-10	2012-01-12	no	negative		negative		negative		negative	negative	negative		negative	negative
'01040412A7457	male	1994-11-09	2012-12-05	2012-12-07	yes	38	no	no	no	no	no	8		1.51	70.74	18.94	URTIs	'1100019700	Nasopharyngeal swabs	2012-12-07	2012-12-20	no	negative		negative		negative		negative	negative	negative		negative	negative
'01040412A7429	female	1988-01-18	2012-11-16	2012-11-19	yes	38	yes	no	yes	no	no	9.7	4.99	2.16	70.74	22.04	URTIs	'1100019213	Nasopharyngeal swabs	2012-11-19	2012-11-20	no	negative		negative		negative		negative	negative	negative		negative	negative
'01040412A7432	male	1996-06-06	2012-11-20	2012-11-22	yes	38	no	no	no	no	no	7.94		1.01	70.8	12.72	URTIs	'1100019296	Nasopharyngeal swabs	2012-11-22	2012-11-27	no	negative		negative		negative		negative	negative	negative		negative	negative
'01040412A7481	female	1986-10-19	2012-12-20	2012-12-20	yes	38	yes	yes	yes	yes	yes	7.15		1.41	71.04	19.64	URTIs	'1100019999	Nasopharyngeal swabs	2012-12-22	2012-12-27	no	negative		negative		negative		negative	negative	negative		negative	negative
'01040412A7200	female	1989-09-11	2012-05-05	2012-05-07	yes	38	yes	no	yes	yes	yes	7.4		1.2	71.2	16.7	URTIs	'1100014792	Nasopharyngeal swabs	2012-05-07	2012-06-25	no	negative		negative		negative		negative	negative	negative		negative	negative
'01040412A7055	male	1979-01-01	2012-01-17	2012-01-19	yes	38	yes	no	yes	yes	yes	7		1.4	71.7	20.3	URTIs	'1100011095	Nasopharyngeal swabs	2012-01-19	2012-02-02	no	negative		negative		negative		negative	negative	negative		negative	negative
'01040412A7396	male	1974-05-23	2012-10-12	2012-10-14	yes	38	no	no	no	yes	no	3	4.99	0.7	71.94	23.24	URTIs	'1100018660	Nasopharyngeal swabs	2012-10-16	2012-10-18	no	negative		negative		negative		negative	negative	negative		negative	negative
'01040112a6285	female	2003-02-09	2012-05-14	2012-05-15	yes	38	yes	yes	no	no	no	7.46	4.74	1.3	72	17.4	URTIs	'1100014974	Nasopharyngeal swabs	2012-05-15	2012-06-25	no	negative		negative		negative		negative	negative	negative		negative	negative
'01040412A7350	female	1976-10-17	2012-08-25	2012-08-25	yes	38	yes	no	no	yes	yes	7.63		0.94	72.04	12.34	URTIs	'1100017845	Nasopharyngeal swabs	2012-08-25	2012-08-30	no	negative		negative		negative		negative	negative	negative		negative	negative
'01040412A7391	female	1988-06-10	2012-09-30	2012-10-01	yes	38	no	no	no	no	no	1.52		1.52	72.1	17.42	URTIs	'1100018504	Nasopharyngeal swabs	2012-10-01	2012-10-10	no	negative		negative		negative		negative	negative	negative		negative	negative
'01040112B6158	female	2007-02-08	2012-03-12	2012-03-12	yes	38	yes	no	yes	no	no	9.34		1.26	72.3	13.5	URTIs	'1100013018	Nasopharyngeal swabs	2012-03-12	2012-03-13	no	negative		negative		negative		negative	negative	negative		negative	negative
'01040412A7452	male	1993-09-25	2012-12-03	2012-12-04	yes	38	yes	no	no	yes	yes	7.6		1.19	72.31	15.62	URTIs	'1100019585	Nasopharyngeal swabs	2012-12-04	2012-12-11	no	negative		negative		negative		negative	negative	negative		negative	negative
'01040412A7449	male	1992-01-20	2012-12-03	2012-12-04	yes	38	yes	yes	yes	yes	yes	9.4		1.94	72.4	20.6	URTIs	'1100019551	Nasopharyngeal swabs	2012-12-04	2012-12-11	no	negative		negative		negative		negative	negative	negative		negative	negative
'01040413A7011	female	1986-12-29	2013-01-01	2013-01-03	yes	38	yes	yes	yes	yes	yes	7.4	5.04	1.34	72.44	18.04	URTIs	'1100045325	Nasopharyngeal swabs	2013-01-06	2013-01-10	no	negative		negative		negative		negative	negative	negative		negative	negative
'01040413A7074	female	1985-01-14	2013-02-18	2013-02-18	yes	38	no	no	yes	no	no	8.3	4.76	1.8	72.51	21.7	URTIs	'1100046117	Nasopharyngeal swabs	2013-02-21	2013-02-28	no	negative		negative		negative		negative	negative	negative		negative	negative
'010404613A7357	female	1990-11-02	2013-09-10	2013-09-11	yes	38	no	no	yes	yes	yes	5.74		1.06	72.54	18.54	URTIs	'1100048147	Nasopharyngeal swabs	2013-09-11	2013-09-16	no	negative		negative		negative		negative	negative	negative		negative	negative
'01040412A7191	male	1982-01-01	2012-04-27	2012-04-28	yes	38	no	no	yes	yes	yes	8.4		1.6	72.6	15.2	URTIs	'1100014461	Nasopharyngeal swabs	2012-04-28	2012-05-03	no	negative		negative		negative		negative	negative	negative		negative	negative
'010406613A7355	female	1948-12-24	2013-09-05	2013-09-06	yes	38	no	yes	yes	yes	yes	8.05		1.62	72.71	10.1	URTIs	'1100048121	Nasopharyngeal swabs	2013-09-06	2013-09-16	no	negative		negative		negative		negative	negative	negative		negative	negative
'01040413A7326	female	1997-06-27	2013-07-21	2013-07-22	yes	38	no	no	yes	yes	yes	6.18		0.99	72.81	16.02	URTIs	'1100047396	Nasopharyngeal swabs	2013-07-22	2013-07-29	no	negative		negative		negative		negative	negative	negative		negative	negative
'01040412A7383	male	1983-11-23	2012-09-23	2012-09-24	yes	38	yes	no	yes	yes	no	10.5	5.6	20.5	72.91	20.5	URTIs	'1100018421	Nasopharyngeal swabs	2012-09-24	2012-09-27	no	negative		negative		negative		negative	negative	negative		negative	negative
'01040412A7369	male	1989-02-19	2012-09-02	2012-09-05	yes	38	yes	yes	no	yes	yes	9.32	5.6	1.65	73.21	17.72	URTIs	'1100018140	Nasopharyngeal swabs	2012-09-10	2012-09-11	no	negative		negative		negative		negative	negative	negative		negative	negative
'01040412A7414	female	1995-10-24	2012-10-31	2012-11-01	yes	38	no	no	yes	yes	yes	7.97	3.9	1.36	73.31	17.12	URTIs	'1100018967	Nasopharyngeal swabs	2012-11-01	2012-11-07	no	negative		negative		negative		negative	negative	negative		negative	negative
'01040412A7486	female	1975-01-10	2012-12-20	2012-12-23	yes	38	no	yes	no	no	yes	5.8	4.59	1.16	73.41	20.1	URTIs	'1100045044	Nasopharyngeal swabs	2012-12-23	2012-12-27	no	negative		negative		negative		negative	negative	negative		negative	negative
'01040412A7026	female	1987-01-01	2012-01-06	2012-01-07	yes	38	yes	yes	yes	yes	yes	8.5		1.4	73.5	16.5	URTIs	'1100010550	Nasopharyngeal swabs	2012-01-07	2012-01-12	no	negative		negative		negative		negative	negative	negative		negative	negative
'01040413A7001	female	1985-12-20	2013-01-02	2013-01-03	yes	38	no	yes	no	no	no	9.21	4.5	18.6	73.6	20.2	URTIs	'1100045176	Nasopharyngeal swabs	2013-01-03	2013-07-09	no	negative		negative		negative		negative	negative	negative		negative	negative
'01040412A7424	male	1988-06-16	2012-11-07	2012-11-10	yes	38	yes	yes	no	yes	yes	9.7	5.41	2.1	73.64	21.74	URTIs	'1100019114	Nasopharyngeal swabs	2012-11-13	2012-11-16	no	negative		negative		negative		negative	negative	negative		negative	negative
'01040413A7042	female	1984-02-27	2013-01-22	2013-01-25	yes	38	no	no	no	yes	yes	5.2	4.82	0.94	73.71	18.32	URTIs	'1100045788	Nasopharyngeal swabs	2013-01-25	2013-01-31	no	negative		negative		negative		negative	negative	negative		negative	negative
'01040413A7028	female	1988-12-26	2013-01-13	2013-01-14	yes	38	yes	no	no	yes	yes	7		1.4	73.8	20.14	URTIs	'1100045598	Nasopharyngeal swabs	2013-01-15	2013-01-17	no	negative		negative		negative		negative	negative	negative		negative	negative
'01040413A7029	female	1981-10-26	2013-01-14	2013-01-15	yes	38	yes	no	no	yes	yes	7.4		1.55	73.91	20.9	URTIs	'1100045606	Nasopharyngeal swabs	2013-01-15	2013-01-17	no	negative		negative		negative		negative	negative	negative		negative	negative
'01040112A6463	male	2007-07-05	2012-10-08	2012-10-09	yes	38	yes	yes	yes	no	no	8.93	5.33	1.6	74.2	17.9	URTIs	'1100018579	Nasopharyngeal swabs	2012-10-09	2012-10-10	no	negative		negative		negative		negative	negative	negative		negative	negative
'01040413A7334	female	1962-08-17	2013-07-23	2013-07-24	yes	38	no	no	no	no	no	4.08		0.68	74.51	16.72	URTIs	'1100047479	Nasopharyngeal swabs	2013-07-24	2013-07-29	no	negative		negative		negative		negative	negative	negative		negative	negative
'01040412A7394	male	1983-12-06	2012-10-05	2012-10-07	yes	38	yes	no	yes	yes	yes	7.21		1.29	74.91	17.92	URTIs	'1100018538	Nasopharyngeal swabs	2012-10-07	2012-10-10	no	negative		negative		negative		negative	negative	negative		negative	negative
'01040412A7114	male	1989-01-01	2012-02-16	2012-02-19	yes	38	yes	yes	yes	no	yes	7		1.1	75	15.6	URTIs	'1100012200	Nasopharyngeal swabs	2012-02-19	2012-02-23	no	negative		negative		negative		negative	negative	negative		negative	negative
'01040412A7372	female	1960-05-04	2012-09-10	2012-09-12	yes	38	no	no	no	yes	yes	6.8	4.52	1.9	75.01	22.2	URTIs	'1100018223	Nasopharyngeal swabs	2012-09-12	2012-09-13	no	negative		negative		negative		negative	negative	negative		negative	negative
'01040412A7422	male	1989-08-25	2012-11-09	2012-11-10	yes	38	no	yes	no	no	yes	5.2		0.82	75.1	15.82	URTIs	'1100019098	Nasopharyngeal swabs	2012-11-10	2012-11-16	no	negative		negative		negative		negative	negative	negative		negative	negative
'01040413A7024	male	1994-09-28	2013-01-11	2013-01-14	yes	38	yes	no	no	no	yes	8.8	5.42	1.55	75.1	17.62	URTIs	'1100045556	Nasopharyngeal swabs	2013-01-14	2013-01-17	no	negative		negative		negative		negative	negative	negative		negative	negative
'01040412A7454	female	1979-09-10	2012-12-06	2012-12-06	yes	38	no	yes	yes	yes	yes	8		1.21	75.14	15.14	URTIs	'1100019601	Nasopharyngeal swabs	2012-12-06	2012-12-11	no	negative		negative		negative		negative	negative	negative		negative	negative
'01040412A7355	male	1987-10-25	2012-08-28	2012-08-29	yes	38	yes	no	yes	yes	yes	9	5.06		75.41	16.82	URTIs	'1100017894	Nasopharyngeal swabs	2012-08-29	2012-08-30	no	negative		negative		negative		negative	negative	negative		negative	negative
'01040412A7306	female	1949-03-21	2012-07-15	2012-07-16	yes	38	no	no	no	yes	yes	6.7		1.1	75.5	16.9	URTIs	'1100016839	Nasopharyngeal swabs	2012-07-16	2012-07-19	no	negative		negative		negative		negative	negative	negative		negative	negative
'01040412A7491	male	1987-10-11	2012-12-24	2012-12-25	yes	38	yes	yes	no	yes	yes	5.62	5.07	0.78	75.61	13.92	URTIs	'1100045093	Nasopharyngeal swabs	2012-12-25	2012-12-27	no	negative		negative		negative		negative	negative	negative		negative	negative
'01040412A7393	female	1982-01-11	2012-10-03	2012-10-04	yes	38	no	yes	yes	yes	yes	10.97		1.98	75.81	18.02	URTIs	'1100018520	Nasopharyngeal swabs	2012-10-04	2012-10-10	no	negative		negative		negative		negative	negative	negative		negative	negative
'01040412A7002	male	1984-12-21	2012-01-02	2012-01-02	yes	38	no	no	no	no	yes	8.6		15.8	76.1	15.8	URTIs	'1100010022	Nasopharyngeal swabs	2012-01-03	2012-01-04	no	negative		negative		negative		negative	negative	negative		negative	negative
'01040412A7379	male	1961-09-17	2012-09-20	2012-09-21	yes	38	yes	yes	yes	no	yes	10.9		1.82	76.31	16.62	URTIs	'1100018389	Nasopharyngeal swabs	2012-09-21	2012-09-27	no	negative		negative		negative		negative	negative	negative		negative	negative
'01040412a7243	female	1957-01-19	2012-06-15	2012-06-16	yes	38	no	no	no	no	yes	6.4		0.8	76.8	12.4	URTIs	'1100015849	Nasopharyngeal swabs	2012-06-16	2012-07-16	no	negative		negative		negative		negative	negative	negative		negative	negative
'01040413A7333	male	1974-03-09	2013-07-22	2013-07-23	yes	38	no	no	no	yes	no	7.34		1.06	76.81	14.42	URTIs	'1100047461	Nasopharyngeal swabs	2013-07-23	2013-07-29	no	negative		negative		negative		negative	negative	negative		negative	negative
'01040412A7378	female	1991-08-04	2012-09-18	2012-09-19	yes	38	no	no	yes	yes	yes	9		1.52	76.81	16.82	URTIs	'1100018330	Nasopharyngeal swabs	2012-09-19	2012-09-20	no	negative		negative		negative		negative	negative	negative		negative	negative
'01040413A7047	male	1961-11-14	2013-01-25	2013-01-26	yes	38	yes	no	yes	yes	yes	10.24	5	1.53	76.84	14.94	URTIs	'1100045838	Nasopharyngeal swabs	2013-01-26	2013-01-31	no	negative		negative		negative		negative	negative	negative		negative	negative
'01040112b6005	male	2001-01-18	2012-01-04	2012-01-04	yes	38	yes	yes	no	no	no		10.86	1.21	77.1	11.1	URTIs	'1100010121	Nasopharyngeal swabs	2012-01-04	2012-01-04	no	negative		negative		negative		negative	negative	negative		negative	negative
'01040413A7012	male	1979-04-03	2013-01-07	2013-01-09	yes	38	yes	yes	yes	yes	no	4.8		0.74	77.11	15.42	URTIs	'1100045333	Nasopharyngeal swabs	2013-01-09	2013-01-10	no	negative		negative		negative		negative	negative	negative		negative	negative
'01040412A7361	female	1994-05-24	2012-08-29	2012-09-01	yes	38	yes	no	yes	yes	yes	4.94	4.61	0.84	77.31	17.02	URTIs	'1100018017	Nasopharyngeal swabs	2012-09-01	2012-09-06	no	negative		negative		negative		negative	negative	negative		negative	negative
'01040412A7054	male	1933-01-01	2012-01-16	2012-01-18	yes	38	yes	no	yes	yes	yes	5.4		0.7	80.3	12.1	URTIs	'1100011087	Nasopharyngeal swabs	2012-01-18	2012-02-02	no	negative		negative		negative		negative	negative	negative		negative	negative
'01040412A7371	female	1956-05-01	2012-09-11	2012-09-11	yes	38	no	no	yes	yes	yes	10.7		1.44	80.74	13.54	URTIs	'1100018215	Nasopharyngeal swabs	2012-09-11	2012-09-13	no	negative		negative		negative		negative	negative	negative		negative	negative
'01040412a7249	male	1955-08-19	2012-06-17	2012-06-18	yes	38	no	no	no	yes	yes	10.4		1.1	81.5	10.5	URTIs	'1100015906	Nasopharyngeal swabs	2012-06-18	2012-07-16	no	negative		negative		negative		negative	negative	negative		negative	negative
'01040412A7427	female	1987-08-26	2012-11-08	2012-11-11	yes	38	yes	no	yes	yes	yes	10.7		1.21	81.64	11.34	URTIs	'1100019148	Nasopharyngeal swabs	2012-11-14	2012-11-16	no	negative		negative		negative		negative	negative	negative		negative	negative
'01040412A7268	male	1956-01-01	2012-06-28	2012-06-29	yes	38	yes	yes	yes	yes	yes	5.5		0.6	82	11.2	URTIs	'1100016201	Nasopharyngeal swabs	2012-06-29	2012-07-05	no	negative		negative		negative		negative	negative	negative		negative	negative
'01040412A7187	female	1988-01-01	2012-04-24	2012-04-25	yes	38	no	no	no	yes	yes	8.4		0.9	82.2	10.9	URTIs	'1100014420	Nasopharyngeal swabs	2012-04-25	2012-04-26	no	negative		negative		negative		negative	negative	negative		negative	negative
'01040412A7095	female	1977-01-01	2012-02-11	2012-02-14	yes	38	yes	no	yes	no	yes	8.7		0.18	82.6	9.7	URTIs	'1100011863	Nasopharyngeal swabs	2012-02-14	2012-02-16	no	negative		negative		negative		negative	negative	negative		negative	negative
'01040412A7498	male	1991-05-18	2012-12-26	2012-12-27	yes	38	yes	no	yes	yes	yes	12.2	5.12	2.49	83.34	11.22	URTIs	'1100045168	Nasopharyngeal swabs	2012-12-27	2012-12-27	no	negative		negative		negative		negative	negative	negative		negative	negative
'01040412A7460	female	1978-08-03	2012-12-10	2012-12-11	yes	38	no	no	no	no	yes	6.9	5.21	0.79	83.81	11.42	URTIs	'1100019734	Nasopharyngeal swabs	2012-12-11	2012-12-20	no	negative		negative		negative		negative	negative	negative		negative	negative
'01040412A7776	male	1992-01-20	2012-12-18	2012-12-19	yes	38	yes	yes	yes	yes	yes	10.4	4.82	1.18	83.91	11.32	URTIs	'1100019890	Nasopharyngeal swabs	2012-12-19	2012-12-20	no	negative		negative		negative		negative	negative	negative		negative	negative
'01040412A1088	female	1966-02-08	2012-02-08	2012-02-09	yes	38	yes	no	no	yes	yes	9.3		1.1	84.1	11.5	URTIs	'1100011533	Nasopharyngeal swabs	2012-02-09	2012-02-17	no	negative		negative		negative		negative	negative	negative		negative	negative
'01040412A7496	male	1993-02-10	2012-12-26	2012-12-27	yes	38	no	no	yes	no	yes	12.98	4.82	1.36	84.41	7.22	URTIs	'1100045143	Nasopharyngeal swabs	2012-12-27	2012-12-27	no	negative		negative		negative		negative	negative	negative		negative	negative
'01040112A6512	male	2006-01-15	2012-12-16	2012-12-17	yes	38	no	no	no	no	no	14	4.73	1.29	86.1	9.1	URTIs	'1100019692	Nasopharyngeal swabs	2012-12-17	2012-12-18	no	negative		negative		negative		negative	negative	negative		negative	negative
'01040412A7497	female	1994-11-28	2012-12-24	2012-12-27	yes	38	yes	yes	yes	yes	yes	10.4	97	8.94	86.4	6.52	URTIs	'1100045150	Nasopharyngeal swabs	2012-12-27	2012-12-27	no	negative		negative		negative		negative	negative	negative		negative	negative
'01040413A7008	female	1996-01-01	2013-01-06	2013-01-06	yes	38	no	yes	no	yes	yes	10.1	4.08	0.97	86.91	9.62	URTIs	'1100045291	Nasopharyngeal swabs	2013-01-06	2013-01-10	no	negative		negative		negative		negative	negative	negative		negative	negative
'01040112A6047	female	2005-06-24	2012-01-29	2012-01-30	yes	38	yes	yes	no	no	no	4.63		1	88.6	7.6	URTIs	'1100010931	Nasopharyngeal swabs	2012-01-30	2012-02-02	no	negative		negative		negative		negative	negative	negative		negative	negative
'01040412A7464	female	1987-07-09	2012-12-12	2012-12-13	yes	38	no	no	yes	no	yes	8.8	4.79	0.66	90.01	7.52	URTIs	'1100019775	Nasopharyngeal swabs	2012-12-13	2012-12-20	no	negative		negative		negative		negative	negative	negative		negative	negative
'01040412A7001	female	2012-01-02	2012-01-02	2012-01-02	yes	38	no	no	yes	no	yes	58		12	91	21.2	URTIs	'1100010014	Nasopharyngeal swabs	2012-01-02	2012-03-05	no	negative		negative		negative		negative	negative	negative		negative	negative
'01040413A7030	male	1980-02-19	2013-01-14	2013-01-15	yes	38	yes	yes	yes	yes	yes	8.7		1.27	80.341	15.62	URTIs	'1100045614	Nasopharyngeal swabs	2013-01-15	2013-01-17	no	negative		negative		negative		negative	negative	negative		negative	negative
'01040413A7411	female	1997-10-23	2013-12-08	2013-12-09	yes	38	yes	yes	no	yes	yes	5.74					URTIs	'1100049087	Nasopharyngeal swabs	2013-12-09	2013-12-16	no	negative		negative		negative		negative	negative	negative		negative	negative
'01040112A6432	male	2006-02-15	2012-08-17	2012-08-20	yes	38	yes	yes	yes	no	no	7.6					URTIs	'1100017795	Nasopharyngeal swabs	2012-08-21	2012-08-23	no	negative		negative		negative		negative	negative	negative		negative	negative
'01040112A6179	male	2003-04-07	2012-03-20	2012-03-20	yes	38	yes	yes	no	no	no						URTIs	'1100013307	Nasopharyngeal swabs	2012-03-20	2012-03-22	no	negative		negative		negative		negative	negative	negative		negative	negative
'01040112A6203	female	2006-05-22	2012-04-01	2012-04-01	yes	38	no	no	yes	no	no						URTIs	'1100013729	Nasopharyngeal swabs	2012-04-01	2012-04-05	no	negative		negative		negative		negative	negative	negative		negative	negative
'01040113A6421	female	2001-09-11	2013-09-22	2013-09-22	yes	38	yes	yes	no	no	no						URTIs	'1100048329	Nasopharyngeal swabs	2013-09-23	2013-09-30	no	negative		negative		negative		negative	negative	negative		negative	negative
'01040112B6149	female	2006-02-02	2012-03-10	2012-03-11	yes	38	no	yes	no	no	no						URTIs	'1100012929	Nasopharyngeal swabs	2012-03-11	2012-03-13	no	negative		negative		negative		negative	negative	negative		negative	negative
'01040112A6239	male	1997-12-24	2012-04-16	2012-04-17	yes	38	yes	no	yes	no	no						URTIs	'1100014230	Nasopharyngeal swabs	2012-04-17	2012-04-19	no	negative		negative		negative		negative	negative	negative		negative	negative
'01040412A7400	female	1993-08-17	2012-10-16	2012-10-17	yes	38	no	no	yes	yes	yes						URTIs	'1100018702	Nasopharyngeal swabs	2012-10-17	2012-10-18	no	negative		negative		negative		negative	negative	negative		negative	negative
'01040412A7447	male	1991-09-01	2012-12-03	2012-12-04	yes	38	no	no	no	no	no						URTIs	'1100019486	Nasopharyngeal swabs	2012-12-04	2012-12-05	no	negative		negative		negative		negative	negative	negative		negative	negative
'01040112A6517	male	2009-12-02	2012-12-23	2012-12-24	yes	38	yes	yes	no	no	no						URTIs	'1100019957	Nasopharyngeal swabs	2012-12-24	2012-12-25	no	negative		negative		negative		negative	negative	negative		negative	negative
'01040113A6453	female	2010-12-10	2013-10-13	2013-10-14	yes	38	yes	yes	yes	no	no						URTIs	'1100048436	Nasopharyngeal swabs	2013-10-14	2013-10-21	no	negative		negative		negative		negative	negative	negative		negative	negative
'01040112A6043	female	1999-04-29	2012-01-17	2012-01-19	yes	38	yes	yes	no	no	no						URTIs	'1100010899	Nasopharyngeal swabs	2012-01-19	2012-01-19	no	negative		negative		negative		negative	negative	negative		negative	negative
'01040412A7469	female	1989-09-26	2012-12-11	2012-12-14	yes	38	yes	no	no	yes	yes						URTIs	'1100019825	Nasopharyngeal swabs	2012-12-14	2012-12-20	no	negative		negative		negative		negative	negative	negative		negative	negative
'01040113A6219	male	2006-07-27	2013-07-11	2013-07-14	yes	38	yes	no	no	no	no						URTIs	'1100047057	Nasopharyngeal swabs	2013-07-14	2013-07-22	no	negative		negative		negative		negative	negative	negative		negative	negative
'01040413A7392	female	1989-07-29	2013-11-03	2013-11-06	yes	38	no	no	yes	yes	yes						URTIs	'1100048733	Nasopharyngeal swabs	2013-11-06	2013-11-11	no	negative		negative		negative		negative	negative	negative		negative	negative
'01040412A7428	female	1983-05-17	2012-11-15	2012-11-16	yes	38	no	no	no	no	no						URTIs	'1100019205	Nasopharyngeal swabs	2012-11-16	2012-11-20	no	negative		negative		negative		negative	negative	negative		negative	negative
'01040412A7295	female	1948-09-28	2012-07-08	2012-07-09	yes	38	yes	no	yes	no	yes	8.3	4.09	21.1	5.39	1.99	URTIs	'1100016599	Nasopharyngeal swabs	2012-07-09	2012-07-12	yes	negative		negative		negative		negative	negative	negative		negative	positive
'01040112A6411	male	2011-09-28	2012-07-30	2012-07-31	yes	38	yes	yes	no	no	no	8.76	4.97	6	15.2	68.2	URTIs	'1100017407	Nasopharyngeal swabs	2012-07-31	2012-08-02	yes	negative		negative		negative		negative	negative	positive	HCoV-229E	negative	negative
'01040413A7259	male	1987-02-12	2013-05-07	2013-05-08	yes	38	no	no	no	yes	no	5.17	4.91	2.22	34.82	42.9	URTIs	'1100046570	Nasopharyngeal swabs	2013-05-08	2013-05-16	yes	negative		negative		negative		positive	negative	negative		negative	negative
'01040112A6035	male	2001-10-30	2012-01-14	2012-01-16	yes	38	yes	yes	yes	no	no	8.4		4.2	40	50	URTIs	'1100010725	Nasopharyngeal swabs	2012-01-16	2012-01-17	yes	negative		negative		negative		positive	negative	negative		negative	negative
'01040413A7007	female	1924-09-10	2013-01-05	2013-01-06	yes	38	yes	no	yes	no	no	6.7	4.58	2.55	48.34	38.24	URTIs	'1100045234	Nasopharyngeal swabs	2013-01-06	2013-01-09	yes	negative		positive	RSV-B	negative		negative	negative	negative		negative	negative
'01040412a7251	female	1952-05-21	2012-06-18	2012-06-18	yes	38	yes	yes	no	no	no	5.4		1.7	53.1	30.7	URTIs	'1100015922	Nasopharyngeal swabs	2012-06-18	2012-07-16	yes	negative		negative		positive	HPIV-1	negative	negative	negative		negative	negative
'01040412A7148	female	1970-01-01	2012-03-12	2012-03-14	yes	38	yes	no	yes	no	yes	7.4		2.1	53.7	28.8	URTIs	'1100013067	Nasopharyngeal swabs	2012-03-14	2012-03-14	yes	negative		negative		negative		negative	negative	negative		negative	positive
'01040112A6412	female	2006-10-04	2012-07-30	2012-07-31	yes	38	yes	yes	no	no	no	7.73	4.57	2.23	56.6	28.8	URTIs	'1100017415	Nasopharyngeal swabs	2012-07-31	2012-08-02	yes	negative		negative		negative		negative	negative	positive	HCoV-OC43	negative	negative
'01040112A6508	male	2009-07-24	2012-12-09	2012-12-10	yes	38	yes	no	no	no	no	5.86	4.27	2.44	57.6	41.6	URTIs	'1100019643	Nasopharyngeal swabs	2012-12-10	2012-12-11	yes	negative		positive	RSV-B	negative		negative	negative	negative		negative	negative
'01040112A6061	female	2002-06-30	2012-02-01	2012-02-01	yes	38	yes	yes	no	no	no	13.73		4.3	59.5	32.2	URTIs	'1100011442	Nasopharyngeal swabs	2012-02-01	2012-02-02	yes	negative		negative		negative		positive	negative	negative		negative	negative
'01040112a6281	male	2003-02-25	2012-05-13	2012-05-14	yes	38	yes	yes	yes	no	no	13.82	5.35	3.7	60.1	26.8	URTIs	'1100014933	Nasopharyngeal swabs	2012-05-14	2012-06-25	yes	negative		positive	RSV-A	negative		negative	negative	negative		negative	positive
'01040412A7441	male	1977-01-01	2012-11-28	2012-11-29	yes	38	yes	no	yes	no	no	6.6	5.21	1.88	60.8	28.7	URTIs	'1100019429	Nasopharyngeal swabs	2012-11-29	2012-12-05	yes	negative		positive	RSV-B	negative		negative	negative	negative		negative	negative
'01040112a6295	female	2009-05-31	2012-05-22	2012-05-23	yes	38	yes	yes	no	no	no	5.6	4.71	3.67	61.4	23.5	URTIs	'1100015146	Nasopharyngeal swabs	2012-05-23	2012-07-16	yes	negative		negative		negative		negative	negative	negative		negative	positive
'01040112A6396	male	2007-08-25	2012-07-23	2012-07-24	yes	38	yes	yes	no	no	no	5.79	4.69	1.29	61.5	22.3	URTIs	'1100017175	Nasopharyngeal swabs	2012-07-24	2012-07-26	yes	negative		negative		negative		negative	negative	positive	HCoV-229E	negative	negative
'01040413A7330	female	1991-12-17	2013-07-21	2013-07-22	yes	38	yes	yes	yes	yes	yes	5.3		1.4	62.3	26.4	URTIs	'1100047438	Nasopharyngeal swabs	2013-07-22	2013-08-05	yes	negative		negative		positive	HPIV-2	negative	negative	negative		negative	negative
'01040413A7018	male	1991-03-29	2013-01-07	2013-01-10	yes	38	yes	yes	yes	no	yes	8.56	5.23	2.35	64.4	27.5	URTIs	'1100045390	Nasopharyngeal swabs	2013-01-12	2013-01-17	yes	negative		positive	RSV-B	negative		negative	negative	negative		negative	negative
'01040412A7440	male	1982-10-26	2012-11-22	2012-11-24	yes	38	yes	no	no	yes	yes	7.41		2.14	64.8	28.9	URTIs	'1100019411	Nasopharyngeal swabs	2012-11-28	2012-12-05	yes	negative		positive	RSV-A	negative		negative	negative	negative		negative	negative
'01040412A7446	male	1975-10-08	2012-11-28	2012-12-01	yes	38	no	yes	no	yes	yes	10.18	5.44	2.8	65.1	27.5	URTIs	'1100019478	Nasopharyngeal swabs	2012-12-01	2012-12-05	yes	negative		negative		negative		negative	negative	negative		negative	positive
'01040412A7381	male	1984-12-18	2012-09-20	2012-09-23	yes	38	no	no	yes	yes	yes	6.7		1.64	65.3	24.6	URTIs	'1100018405	Nasopharyngeal swabs	2012-09-23	2012-09-27	yes	negative		negative		negative		negative	negative	negative		negative	positive
'01040412A7060	male	1984-01-01	2012-01-19	2012-01-21	yes	38	yes	no	yes	no	yes	5.4		1.2	66.8	22.4	URTIs	'1100011145	Nasopharyngeal swabs	2012-01-21	2012-02-02	yes	negative		negative		negative		positive	negative	negative		negative	negative
'01040413A7014	male	1980-06-12	2013-01-07	2013-01-09	yes	38	yes	no	no	no	yes	8.6		1.99	69	23.2	URTIs	'1100045358	Nasopharyngeal swabs	2013-01-09	2013-01-10	yes	negative		positive	RSV-B	negative		negative	negative	negative		negative	negative
'01040413A7366	female	1971-03-08	2013-09-14	2013-09-15	yes	38	yes	yes	no	yes	yes	8.51		1.52	69.64	17.94	URTIs	'1100048287	Nasopharyngeal swabs	2013-09-15	2013-09-23	yes	negative		negative		negative		negative	negative	positive	HCoV-OC43	negative	negative
'01040412a7235	female	1984-11-26	2012-06-06	2012-06-08	yes	38	yes	yes	yes	yes	no	8.2		1.4	75.3	16.9	URTIs	'1100015567	Nasopharyngeal swabs	2012-06-08	2012-07-16	yes	negative		negative		negative		negative	negative	negative		negative	positive
'01040412A7438	female	1976-08-27	2012-11-25	2012-11-28	yes	38	yes	yes	yes	yes	yes	11.12		1.89	76.11	17.02	URTIs	'1100019395	Nasopharyngeal swabs	2012-11-28	2012-12-05	yes	negative		negative		negative		negative	negative	positive	HCoV-229E	negative	negative
'01040413A7005	male	1987-07-24	2013-01-05	2013-01-06	yes	38	yes	yes	no	yes	no	10.7	5.52	8.22	76.91	16.52	URTIs	'1100045218	Nasopharyngeal swabs	2013-01-06	2013-01-09	yes	negative		negative		negative		negative	negative	negative		negative	positive
'01040413A7328	male	1977-11-30	2013-07-20	2013-07-22	yes	38	no	no	yes	yes	yes	9.69		1.23	79.11	12.72	URTIs	'1100047412	Nasopharyngeal swabs	2013-07-22	2013-07-29	yes	negative		negative		negative		positive	negative	negative		negative	negative
'01040412A7412	female	1956-01-11	2012-10-25	2012-10-27	yes	38	yes	no	yes	yes	yes	10.3		1.7	79.41	16.52	URTIs	'1100018884	Nasopharyngeal swabs	2012-10-27	2012-10-30	yes	negative		negative		negative		negative	negative	negative		negative	positive
'01040413A7146	male	1975-03-07	2013-03-17	2013-03-20	yes	38	no	no	yes	yes	yes	8.01		1.09	79.74	13.64	URTIs	'1100046349	Nasopharyngeal swabs	2013-03-20	2013-03-28	yes	negative		negative		negative		negative	negative	negative		negative	positive
'01040413A7329	female	1950-11-02	2013-07-20	2013-07-22	yes	38	no	no	yes	yes	yes	5.46		0.79	80.01	14.52	URTIs	'1100047420	Nasopharyngeal swabs	2013-07-22	2013-07-29	yes	negative		negative		positive	HPIV-2	negative	negative	negative		negative	negative
'01040412a7252	female	1989-01-01	2012-06-19	2012-06-19	yes	38	no	no	yes	yes	yes	6.4		0.6	81.4	9.6	URTIs	'1100015930	Nasopharyngeal swabs	2012-06-19	2012-07-16	yes	negative		negative		positive	HPIV-1	negative	negative	negative		negative	negative
'01040412a7240	female	1983-12-23	2012-06-09	2012-06-12	yes	38	no	no	yes	yes	yes	8.7		0.6	84.1	7.3	URTIs	'1100015617	Nasopharyngeal swabs	2012-06-12	2012-07-16	yes	negative		negative		negative		negative	negative	positive	HCoV-229E	negative	negative
'01040113A6014	female	2006-07-20	2013-01-14	2013-01-14	yes	38	yes	yes	yes	no	no						URTIs	'1100045481	Nasopharyngeal swabs	2013-01-14	2013-01-15	yes	negative		positive	RSV-B	negative		negative	negative	negative		negative	negative
'01040112B6153	male	2004-07-07	2012-03-11	2012-03-12	yes	38	no	no	no	no	no						URTIs	'1100012960	Nasopharyngeal swabs	2012-03-12	2012-03-13	yes	negative		negative		negative		negative	negative	negative		negative	positive
'01040112a6290	female	2003-04-29	2012-05-20	2012-05-21	yes	38	no	no	yes	no	no						URTIs	'1100015096	Nasopharyngeal swabs	2012-05-21	2012-07-16	yes	negative		negative		negative		negative	negative	positive	HCoV-229E	negative	negative
'01040112A6393	female	2000-10-16	2012-07-22	2012-07-23	yes	38	yes	yes	yes	no	no						URTIs	'1100017142	Nasopharyngeal swabs	2012-07-23	2012-07-26	yes	negative		negative		negative		negative	positive	negative		negative	negative
'01040112A6509	female	2007-01-27	2012-12-15	2012-12-17	yes	38	yes	yes	yes	no	no						URTIs	'1100019668	Nasopharyngeal swabs	2012-12-17	2012-12-18	yes	negative		positive	RSV-B	negative		negative	negative	negative		negative	negative
'01040412A7027	male	1992-01-01	2012-01-05	2012-01-07	yes	38.1	yes	yes	yes	yes	yes	5.3		2.4	44.2	44.6	URTIs	'1100010568	Nasopharyngeal swabs	2012-01-07	2012-01-12	no	negative		negative		negative		negative	negative	negative		negative	negative
'01040112A6087	female	2004-04-14	2012-02-15	2012-02-15	yes	38.1	yes	no	no	no	no	6.21			48	44	URTIs	'1100011780	Nasopharyngeal swabs	2012-02-15	2012-02-16	no	negative		negative		negative		negative	negative	negative		negative	negative
'01040412A7416	female	1995-05-09	2012-11-02	2012-11-03	yes	38.1	yes	no	yes	yes	yes	6.38		1.86	48.2	29.2	URTIs	'1100018983	Nasopharyngeal swabs	2012-11-03	2012-11-07	no	negative		negative		negative		negative	negative	negative		negative	negative
'01040412A7043	male	1978-01-10	2012-01-10	2012-01-13	yes	38.1	yes	no	yes	no	yes	4		1.4	49.6	36.2	URTIs	'1100010790	Nasopharyngeal swabs	2012-01-13	2012-01-19	no	negative		negative		negative		negative	negative	negative		negative	negative
'01040112A6172	female	2001-07-19	2012-03-18	2012-03-18	yes	38.1	no	yes	yes	no	no	4.96			50	46	URTIs	'1100013232	Nasopharyngeal swabs	2012-03-18	2012-03-22	no	negative		negative		negative		negative	negative	negative		negative	negative
'01040112A6078	female	2001-11-02	2012-02-12	2012-02-13	yes	38.1	yes	no	no	no	no	6.21			50	44	URTIs	'1100011699	Nasopharyngeal swabs	2012-02-13	2012-02-16	no	negative		negative		negative		negative	negative	negative		negative	negative
'01040412A7202	female	1932-04-08	2012-05-02	2012-05-02	yes	38.1	yes	yes	no	yes	yes	4.6		1.6	52	35.1	URTIs	'1100014818	Nasopharyngeal swabs	2012-05-08	2012-06-25	no	negative		negative		negative		negative	negative	negative		negative	negative
'01040412A7271	female	1990-05-06	2012-07-01	2012-07-01	yes	38.1	no	no	no	no	yes	8.7	4.48	3.1	52.6		URTIs	'1100016235	Nasopharyngeal swabs	2012-07-01	2012-07-05	no	negative		negative		negative		negative	negative	negative		negative	negative
'01040412A7077	female	1980-01-01	2012-01-27	2012-01-28	yes	38.1	no	yes	no	yes	no	5.6		1.7	58.3	30.8	URTIs	'1100011319	Nasopharyngeal swabs	2012-01-28	2012-02-02	no	negative		negative		negative		negative	negative	negative		negative	negative
'01040413A7383	male	1947-01-01	2013-10-05	2013-10-07	yes	38.1	yes	no	no	yes	yes	5.48		1.48	61.9	27	URTIs	'1100048527	Nasopharyngeal swabs	2013-10-07	2013-10-14	no	negative		negative		negative		negative	negative	negative		negative	negative
'01040412A7117	male	1955-01-01	2012-02-17	2012-02-19	yes	38.1	yes	no	yes	no	yes	4.2		0.8	62	18	URTIs	'1100012234	Nasopharyngeal swabs	2012-02-19	2012-02-23	no	negative		negative		negative		negative	negative	negative		negative	negative
'01040412A7019	male	1991-01-01	2012-01-06	2012-01-07	yes	38.1	no	yes	yes	yes	no	8.8		2.2	64	24.8	URTIs	'1100010485	Nasopharyngeal swabs	2012-01-07	2012-01-12	no	negative		negative		negative		negative	negative	negative		negative	negative
'01040412A7283	male	1958-12-10	2012-07-04	2012-07-04	no	38.1	no	yes	yes	no	yes	3.9	5.03	0.8	67.8	20.4	URTIs	'1100016359	Nasopharyngeal swabs	2012-07-04	2012-07-05	no	negative		negative		negative		negative	negative	negative		negative	negative
'01040413A7304	male	1973-08-14	2013-05-31	2013-06-02	yes	38.1	no	no	yes	yes	yes	6.85		1.22	69.5	17.82	URTIs	'1100046869	Nasopharyngeal swabs	2013-06-02	2013-06-06	no	negative		negative		negative		negative	negative	negative		negative	negative
'01040413A7398	female	1996-06-22	2013-11-05	2013-11-08	yes	38.1	no	yes	yes	yes	yes	7.03		1.62	70.2	23.2	URTIs	'1100048790	Nasopharyngeal swabs	2013-11-08	2013-11-18	no	negative		negative		negative		negative	negative	negative		negative	negative
'01040412A7279	male	1988-04-05	2012-07-01	2012-07-04	yes	38.1	yes	yes	yes	no	no	5.8	4.97	1	70.8	7.7	URTIs	'1100016318	Nasopharyngeal swabs	2012-07-04	2012-07-05	no	negative		negative		negative		negative	negative	negative		negative	negative
'01040412A7370	male	1992-10-08	2012-09-10	2012-09-11	yes	38.1	no	no	no	yes	yes	9.1		1.46	72.24	16.14	URTIs	'1100018207	Nasopharyngeal swabs	2012-09-11	2012-09-13	no	negative		negative		negative		negative	negative	negative		negative	negative
'01040413A7299	female	1991-02-01	2013-05-28	2013-05-29	no	38.1	no	no	no	yes	no	5.44	4.47	0.71	74.71	13.12	URTIs	'1100046794	Nasopharyngeal swabs	2013-05-29	2013-05-30	no	negative		negative		negative		negative	negative	negative		negative	negative
'01040112A6165	female	2004-08-18	2012-03-13	2012-03-13	yes	38.1	no	no	yes	no	no	11.73		1.63	76.2	13.9	URTIs	'1100013166	Nasopharyngeal swabs	2012-03-13	2012-03-14	no	negative		negative		negative		negative	negative	negative		negative	negative
'01040112B6157	female	2005-03-25	2012-03-12	2012-03-12	yes	38.1	no	no	yes	no	no	8.22		1.19	77.8	14.5	URTIs	'1100013000	Nasopharyngeal swabs	2012-03-12	2012-03-13	no	negative		negative		negative		negative	negative	negative		negative	negative
'01040412a7247	female	1989-10-07	2012-06-14	2012-06-17	no	38.1	yes	yes	yes	yes	yes	5.9		0.7	78.4	12.6	URTIs	'1100015880	Nasopharyngeal swabs	2012-06-17	2012-07-16	no	negative		negative		negative		negative	negative	negative		negative	negative
'01040413A7073	male	1991-10-01	2013-02-18	2013-02-21	yes	38.1	no	no	yes	no	no	11.8	4.85	1.73	78.64	14.79	URTIs	'1100046109	Nasopharyngeal swabs	2013-02-21	2013-02-28	no	negative		negative		negative		negative	negative	negative		negative	negative
'01040412A7301	female	1985-03-15	2012-07-11	2012-07-12	yes	38.1	no	no	yes	no	no	7.8	4.1	0.8	80.8	0.7	URTIs	'1100016789	Nasopharyngeal swabs	2012-07-12	2012-07-19	no	negative		negative		negative		negative	negative	negative		negative	negative
'01040412A7385	male	1989-03-03	2012-09-25	2012-09-26	yes	38.1	no	no	no	no	no	6.83	5.29	0.62	81.41	9.12	URTIs	'1100018447	Nasopharyngeal swabs	2012-09-26	2012-09-27	no	negative		negative		negative		negative	negative	negative		negative	negative
'01040112A6161	female	2000-05-16	2012-03-13	2012-03-13	yes	38.1	yes	no	yes	no	no						URTIs	'1100013125	Nasopharyngeal swabs	2012-03-13	2012-03-14	no	negative		negative		negative		negative	negative	negative		negative	negative
'01040112A6370	male	2004-12-23	2012-07-09	2012-07-10	yes	38.1	yes	yes	no	no	no	9.09	4.81	2.33	64.6	25.6	URTIs	'1100016680	Nasopharyngeal swabs	2012-07-10	2012-07-12	yes	negative		negative		negative		negative	positive	negative		negative	negative
'01040412A7439	male	1988-10-05	2012-11-25	2012-11-28	yes	38.1	no	yes	yes	yes	yes	9		2.24	67.6	24.9	URTIs	'1100019403	Nasopharyngeal swabs	2012-11-28	2012-12-05	yes	negative		negative		negative		negative	negative	positive	HCoV-229E	negative	negative
'01040413A7280	male	1994-08-27	2013-05-13	2013-05-14	yes	38.1	no	no	no	no	yes	11.04		1.66	70.7	15	URTIs	'1100046661	Nasopharyngeal swabs	2013-05-14	2013-05-15	yes	negative		negative		positive	HPIV-1	negative	negative	negative		negative	negative
'01040413A7105	male	1976-09-27	2013-03-04	2013-03-07	yes	38.1	yes	no	yes	no	no	6.78	4.95	0.95	77.71	14.02	URTIs	'1100046216	Nasopharyngeal swabs	2013-03-07	2013-03-14	yes	negative		negative		negative		positive	negative	negative		negative	negative
'01040412A7387	female	1960-04-06	2012-09-22	2012-09-25	yes	38.2	yes	yes	yes	yes	yes	4.26	4.8	1.28	2.74	30	URTIs	'1100018462	Nasopharyngeal swabs	2012-09-26	2012-09-27	no	negative		negative		negative		negative	negative	negative		negative	negative
'01040412A7328	female	1970-05-14	2012-08-01	2012-08-01	yes	38.2	no	no	no	yes	no	7.7	3.77	20	5.53	1.53	URTIs	'1100017324	Nasopharyngeal swabs	2012-08-01	2012-08-01	no	negative		negative		negative		negative	negative	negative		negative	negative
'01040112A6244	female	2000-01-01	2012-04-18	2012-04-18	yes	38.2	yes	no	no	no	no	4.8		30	40	50	URTIs	'1100014289	Nasopharyngeal swabs	2012-04-18	2012-04-19	no	negative		negative		negative		negative	negative	negative		negative	negative
'01040412A7417	female	1993-05-23	2012-11-02	2012-11-03	yes	38.2	yes	no	yes	yes	yes	5.51		1.29	51.04	23.44	URTIs	'1100018991	Nasopharyngeal swabs	2012-11-03	2012-11-07	no	negative		negative		negative		negative	negative	negative		negative	negative
'01040413A7034	male	1980-09-07	2013-01-13	2013-01-16	yes	38.2	no	no	no	yes	yes	2.7	4.98	1.14	51.34	42.44	URTIs	'1100045655	Nasopharyngeal swabs	2013-01-16	2013-01-17	no	negative		negative		negative		negative	negative	negative		negative	negative
'01040112B6154	female	2006-10-30	2012-03-12	2012-03-12	yes	38.2	yes	yes	no	no	no	6.49			52	44	URTIs	'1100012978	Nasopharyngeal swabs	2012-03-12	2012-03-13	no	negative		negative		negative		negative	negative	negative		negative	negative
'01040112A6433	male	2009-03-19	2012-08-20	2012-08-21	yes	38.2	no	no	yes	no	no	7.4	5.2	3.6	52	48	URTIs	'1100017803	Nasopharyngeal swabs	2012-08-21	2012-08-23	no	negative		negative		negative		negative	negative	negative		negative	negative
'01040412A7212	male	1990-08-08	2012-05-15	2012-05-16	yes	38.2	no	no	no	yes	yes	7.3		2.6	53.9	36.2	URTIs	'1100014917	Nasopharyngeal swabs	2012-05-16	2012-06-25	no	negative		negative		negative		negative	negative	negative		negative	negative
'01040413A7291	male	1985-01-29	2013-05-16	2013-05-19	yes	38.2	no	no	no	yes	yes	5.3		1.21	54.7	22.8	URTIs	'1100046703	Nasopharyngeal swabs	2013-05-19	2013-05-23	no	negative		negative		negative		negative	negative	negative		negative	negative
'01040412A7057	male	1993-01-01	2012-01-17	2012-01-19	yes	38.2	yes	yes	yes	no	yes	3.4		1.1	55.8	32.7	URTIs	'1100011111	Nasopharyngeal swabs	2012-01-19	2012-02-02	no	negative		negative		negative		negative	negative	negative		negative	negative
'01040412A7089	male	1981-01-01	2012-02-08	2012-02-09	yes	38.2	yes	yes	yes	yes	yes	4.6		1.6	57.8	35.1	URTIs	'1100011541	Nasopharyngeal swabs	2012-02-09	2012-02-18	no	negative		negative		negative		negative	negative	negative		negative	negative
'01040412A7137	male	1971-01-01	2012-02-29	2012-02-29	yes	38.2	yes	no	yes	yes	yes	5.3		1.5	58	28.2	URTIs	'1100012846	Nasopharyngeal swabs	2012-02-29	2012-03-08	no	negative		negative		negative		negative	negative	negative		negative	negative
'01040412A7348	female	1977-10-07	2012-08-21	2012-08-24	yes	38.2	yes	no	yes	no	yes	7.2	4.68	2.23	61.6	31.1	URTIs	'1100017829	Nasopharyngeal swabs	2012-08-24	2012-08-30	no	negative		negative		negative		negative	negative	negative		negative	negative
'01040412A7150	female	1984-01-01	2012-03-12	2012-03-14	yes	38.2	no	no	yes	yes	yes	4.7		1.2	62	25.6	URTIs	'1100013083	Nasopharyngeal swabs	2012-03-14	2012-03-14	no	negative		negative		negative		negative	negative	negative		negative	negative
'01040412A7456	male	1992-09-16	2012-12-05	2012-12-07	yes	38.2	no	no	no	no	no	44		1	62.4	22.7	URTIs	'1100019627	Nasopharyngeal swabs	2012-12-07	2012-12-11	no	negative		negative		negative		negative	negative	negative		negative	negative
'01040412A7364	male	1982-02-19	2012-09-06	2012-09-06	yes	38.2	yes	no	no	no	yes	7.1	4.99	4.48	62.7	31.7	URTIs	'1100018090	Nasopharyngeal swabs	2012-09-06	2012-09-11	no	negative		negative		negative		negative	negative	negative		negative	negative
'01040413A7031	male	1986-10-26	2013-01-14	2013-01-15	yes	38.2	yes	yes	yes	yes	yes	5.51		1.18	66.6	21.4	URTIs	'1100045622	Nasopharyngeal swabs	2013-01-15	2013-01-17	no	negative		negative		negative		negative	negative	negative		negative	negative
'01040412a7368	female	1944-04-26	2012-09-09	2012-09-10	yes	38.2	yes	no	yes	yes	yes	6.4	4.09	1.59	66.74	25.04	URTIs	'1100018132	Nasopharyngeal swabs	2012-09-10	2012-09-11	no	negative		negative		negative		negative	negative	negative		negative	negative
'01040412A7169	male	1983-01-01	2012-03-28	2012-03-28	yes	38.2	no	no	yes	no	yes	5.1		0.9	66.8	17.1	URTIs	'1100013679	Nasopharyngeal swabs	2012-03-28	2012-03-29	no	negative		negative		negative		negative	negative	negative		negative	negative
'01040412A7203	male	1988-05-11	2012-05-06	2012-05-08	yes	38.2	yes	no	yes	yes	no	8.7		1.6	68.3	18.7	URTIs	'1100014826	Nasopharyngeal swabs	2012-05-08	2012-06-25	no	negative		negative		negative		negative	negative	negative		negative	negative
'01040413A7020	male	1995-09-03	2013-01-11	2013-01-12	yes	38.2	yes	yes	yes	yes	yes	9.04	4.5	2.04	68.34	22.64	URTIs	'1100045515	Nasopharyngeal swabs	2013-01-12	2013-01-17	no	negative		negative		negative		negative	negative	negative		negative	negative
'01040412A7190	male	1980-01-01	2012-04-26	2012-04-27	yes	38.2	no	no	yes	yes	yes	10.9		2.1	69.1	19.2	URTIs	'1100014453	Nasopharyngeal swabs	2012-04-27	2012-05-03	no	negative		negative		negative		negative	negative	negative		negative	negative
'01040412A7437	male	1954-12-28	2012-11-23	2012-11-25	yes	38.2	yes	yes	yes	yes	yes	6.4		1.39	69.2	21.9	URTIs	'1100019346	Nasopharyngeal swabs	2012-11-25	2012-11-27	no	negative		negative		negative		negative	negative	negative		negative	negative
'01040412A7413	male	1968-09-29	2012-10-29	2012-10-30	yes	38.2	yes	no	yes	no	no	8.2	5.41	1.78	69.5	21.78	URTIs	'1100018959	Nasopharyngeal swabs	2012-10-30	2012-11-07	no	negative		negative		negative		negative	negative	negative		negative	negative
'01040413A7222	female	1996-10-18	2013-04-14	2013-04-16	yes	38.2	yes	yes	no	yes	yes	7.4		1.5	70	20.5	URTIs	'1100046539	Nasopharyngeal swabs	2013-04-16	2013-04-26	no	negative		negative		negative		negative	negative	negative		negative	negative
'01040413A7016	male	1974-10-27	2013-01-08	2013-01-10	yes	38.2	yes	yes	no	yes	yes	7.69		1.43	70.7	18.62	URTIs	'1100045374	Nasopharyngeal swabs	2013-01-10	2013-01-17	no	negative		negative		negative		negative	negative	negative		negative	negative
'01040413A7377	male	1991-03-25	2013-10-04	2013-10-06	yes	38.2	yes	yes	yes	yes	yes	8.55		1.41	72.41	16.52	URTIs	'1100048469	Nasopharyngeal swabs	2013-10-06	2013-10-28	no	negative		negative		negative		negative	negative	negative		negative	negative
'01040413A7362	female	1982-12-12	2013-09-12	2013-09-12	yes	38.2	yes	no	yes	yes	yes	6.7		0.79	72.71	11.82	URTIs	'1100048246	Nasopharyngeal swabs	2013-09-12	2013-09-23	no	negative		negative		negative		negative	negative	negative		negative	negative
'01040413A7125	male	1979-03-22	2013-03-12	2013-03-13	yes	38.2	no	no	yes	no	yes	10.71	4.89	2.28	73.01	21.3	URTIs	'1100046265	Nasopharyngeal swabs	2013-03-13	2013-03-21	no	negative		negative		negative		negative	negative	negative		negative	negative
'01040112A6038	male	1996-03-05	2012-01-16	2012-01-17	yes	38.2	yes	yes	no	no	no	6.39		0.88	73.9	13.8	URTIs	'1100010840	Nasopharyngeal swabs	2012-01-17	2012-01-19	no	negative		negative		negative		negative	negative	negative		negative	negative
'01040412A7166	female	1971-01-01	2012-03-27	2012-03-28	yes	38.2	no	no	no	yes	yes	7.8		0.8	74	10	URTIs	'1100013646	Nasopharyngeal swabs	2012-03-28	2012-03-29	no	negative		negative		negative		negative	negative	negative		negative	negative
'01040413A7307	female	1949-10-16	2013-07-04	2013-07-06	yes	38.2	no	no	yes	no	yes	7.66		1.25	75	16.32	URTIs	'1100047206	Nasopharyngeal swabs	2013-07-06	2013-07-15	no	negative		negative		negative		negative	negative	negative		negative	negative
'01040412A7390	male	1982-07-13	2012-09-29	2012-09-30	yes	38.2	yes	no	no	yes	yes	8.2	4.84	1.38	75.31	16.92	URTIs	'1100018496	Nasopharyngeal swabs	2012-09-30	2012-10-10	no	negative		negative		negative		negative	negative	negative		negative	negative
'01040112A6169	male	2007-02-14	2012-03-14	2012-03-14	yes	38.2	no	no	yes	no	no	6.51		1.05	75.7	16.1	URTIs	'1100013208	Nasopharyngeal swabs	2012-03-14	2012-03-14	no	negative		negative		negative		negative	negative	negative		negative	negative
'01040413A7363	female	1979-12-11	2013-09-11	2013-09-12	yes	38.2	no	yes	yes	yes	yes	10.38		1.45	75.81	14.02	URTIs	'1100048253	Nasopharyngeal swabs	2013-09-12	2013-09-23	no	negative		negative		negative		negative	negative	negative		negative	negative
'01040413A7379	male	1987-10-15	2013-10-05	2013-10-06	yes	38.2	no	no	no	yes	yes	10.6		1.68	77.11	15.82	URTIs	'1100048485	Nasopharyngeal swabs	2013-10-06	2013-10-14	no	negative		negative		negative		negative	negative	negative		negative	negative
'010404613A7359	female	1962-03-26	2013-09-11	2013-09-11	yes	38.2	no	yes	yes	yes	yes	6.398		1.12	77.91	16.02	URTIs	'1100048162	Nasopharyngeal swabs	2013-09-11	2013-09-16	no	negative		negative		negative		negative	negative	negative		negative	negative
'01040112A6258	male	2007-12-03	2012-05-01	2012-05-02	yes	38.2	yes	yes	yes	no	no	9.57		1.22	79	12.7	URTIs	'1100014552	Nasopharyngeal swabs	2012-05-02	2012-05-03	no	negative		negative		negative		negative	negative	negative		negative	negative
'01040413A7300	male	1986-06-22	2013-05-29	2013-05-29	no	38.2	no	no	yes	no	yes	11.67	4.69	10.52	79.11	1.22	URTIs	'1100046802	Nasopharyngeal swabs	2013-05-29	2013-05-30	no	negative		negative		negative		negative	negative	negative		negative	negative
'01040412A7380	female	1990-02-20	2012-09-22	2012-09-23	yes	38.2	no	no	no	no	no	10.27		1.42	79.71	13.82	URTIs	'1100018397	Nasopharyngeal swabs	2012-09-23	2012-09-27	no	negative		negative		negative		negative	negative	negative		negative	negative
'01040413A7389	female	1953-05-20	2013-11-04	2013-11-04	yes	38.2	no	no	no	no	no	6.48		0.79	81.41	12.22	URTIs	'1100048709	Nasopharyngeal swabs	2013-11-05	2013-11-11	no	negative		negative		negative		negative	negative	negative		negative	negative
'01040413A7036	female	1988-08-07	2013-01-16	2013-01-17	yes	38.2	yes	yes	no	yes	yes	8.5		1.02	81.41	12.02	URTIs	'1100045721	Nasopharyngeal swabs	2013-01-17	2013-01-24	no	negative		negative		negative		negative	negative	negative		negative	negative
'01040412A7010	female	1982-01-01	2012-01-03	2012-01-03	yes	38.2	yes	no	no	yes	yes	8.7		0.7	82.4	8.3	URTIs	'1100010394	Nasopharyngeal swabs	2012-01-05	2012-01-12	no	negative		negative		negative		negative	negative	negative		negative	negative
'01040413A7301	female	1939-02-12	2013-05-28	2013-05-30	no	38.2	no	no	no	no	yes	9.32	4.3	0.56	89.84	6.02	URTIs	'1100046810	Nasopharyngeal swabs	2013-05-30	2013-05-30	no	negative		negative		negative		negative	negative	negative		negative	negative
'01040413A7072	female	1935-07-23	2013-02-18	2013-02-21	yes	38.2	yes	no	yes	no	yes	10.4	2.68	0.39	92.71	3.82	URTIs	'1100046091	Nasopharyngeal swabs	2013-02-21	2013-02-28	no	negative		negative		negative		negative	negative	negative		negative	negative
'01040413A7405	female	1991-10-15	2013-12-05	2013-12-06	yes	38.2	yes	yes	yes	yes	yes	6.31					URTIs	'1100049020	Nasopharyngeal swabs	2013-12-06	2013-12-16	no	negative		negative		negative		negative	negative	negative		negative	negative
'01040112A6243	female	1998-11-27	2012-04-17	2012-04-18	yes	38.2	yes	no	no	no	no	7.26		71.5		16.5	URTIs	'1100014271	Nasopharyngeal swabs	2012-04-18	2012-04-19	no	negative		negative		negative		negative	negative	negative		negative	negative
'01040412A7023	male	1982-01-01	2012-01-06	2012-01-07	yes	38.2	yes	yes	no	no	yes						URTIs	'1100010527	Nasopharyngeal swabs	2012-01-07	2012-01-12	no	negative		negative		negative		negative	negative	negative		negative	negative
'01040112a6310	female	2006-12-20	2012-05-28	2012-05-30	yes	38.2	yes	yes	no	no	no						URTIs	'1100015294	Nasopharyngeal swabs	2012-05-30	2012-07-16	no	negative		negative		negative		negative	negative	negative		negative	negative
'01040113A6007	female	2006-02-16	2013-01-06	2013-01-09	yes	38.2	yes	yes	no	no	no						URTIs	'1100045416	Nasopharyngeal swabs	2013-01-09	2013-01-15	no	negative		negative		negative		negative	negative	negative		negative	negative
'01040112A6068	male	2009-12-23	2012-02-06	2012-02-07	yes	38.2	yes	yes	no	no	no	8.64		2.75	54.7	31.8	URTIs	'1100011590	Nasopharyngeal swabs	2012-02-07	2012-02-23	yes	negative		positive	RSV-A	negative		negative	negative	negative		negative	negative
'01040412A7374	male	1982-02-21	2012-09-12	2012-09-13	yes	38.2	yes	no	yes	yes	yes	10.2		1.73	76.61	16.92	URTIs	'1100018249	Nasopharyngeal swabs	2012-09-13	2012-09-18	yes	negative		negative		negative		negative	negative	negative		negative	positive
'01040413A7332	male	1990-04-28	2013-07-21	2013-07-23	yes	38.2	no	no	yes	yes	yes	8.17		1.11	78.74	13.64	URTIs	'1100047453	Nasopharyngeal swabs	2013-07-23	2013-07-29	yes	negative		negative		negative		positive	negative	negative		negative	negative
'01040112A6067	female	2008-11-24	2012-02-06	2012-02-07	yes	38.2	yes	yes	no	no	no						URTIs	'1100011582	Nasopharyngeal swabs	2012-02-07	2012-02-22	yes	negative		positive	RSV-A	negative		negative	negative	negative		negative	negative
'01040412A7300	male	1993-03-09	2012-07-05	2012-07-07	yes	38.3	yes	no	yes	no	yes	5.6	5.01	39.54	2.69	2.23	URTIs	'1100016771	Nasopharyngeal swabs	2012-07-12	2012-07-19	no	negative		negative		negative		negative	negative	negative		negative	negative
'01040412A7326	male	1980-12-20	2012-07-30	2012-08-01	yes	38.3	yes	no	yes	yes	yes	6.5	5.35	18.52	4.68	1.2	URTIs	'1100017308	Nasopharyngeal swabs	2012-08-01	2012-08-01	no	negative		negative		negative		negative	negative	negative		negative	negative
'01040412A7322	female	1949-07-15	2012-07-24	2012-07-26	yes	38.3	no	no	no	no	yes	9.1	4.37	19.52	6.73	1.78	URTIs	'1100017266	Nasopharyngeal swabs	2012-07-26	2012-08-01	no	negative		negative		negative		negative	negative	negative		negative	negative
'01040112B6016	male	1999-12-14	2012-01-03	2012-01-06	yes	38.3	yes	yes	yes	no	no	3.91		1.45	34.8	49.8	URTIs	'1100010238	Nasopharyngeal swabs	2012-01-07	2012-01-10	no	negative		negative		negative		negative	negative	negative		negative	negative
'01040112A6256	female	2007-02-26	2012-05-01	2012-05-02	yes	38.3	yes	no	no	no	no	8.91			41.8	36.3	URTIs	'1100014537	Nasopharyngeal swabs	2012-05-02	2012-05-03	no	negative		negative		negative		negative	negative	negative		negative	negative
'01040112A6500	female	2003-11-11	2012-11-25	2012-11-25	yes	38.3	yes	no	no	no	no	4.6	420		44	50	URTIs	'1100019379	Nasopharyngeal swabs	2012-11-25	2012-11-27	no	negative		negative		negative		negative	negative	negative		negative	negative
'01040412a7244	male	1984-01-14	2012-06-10	2012-06-12	yes	38.3	yes	no	no	yes	yes	6.7		2.1	49.8	31.5	URTIs	'1100015856	Nasopharyngeal swabs	2012-06-16	2012-07-16	no	negative		negative		negative		negative	negative	negative		negative	negative
'01040112A6445	male	2009-06-18	2012-09-03	2012-09-03	yes	38.3	yes	yes	no	no	no	7.5	471	2.88	49.9	38.4	URTIs	'1100018082	Nasopharyngeal swabs	2012-09-03	2012-09-06	no	negative		negative		negative		negative	negative	negative		negative	negative
'01040413A7048	female	1994-08-20	2013-01-25	2013-01-28	yes	38.3	yes	no	yes	yes	yes	6.3		2.22	56.24	35.24	URTIs	'1100045846	Nasopharyngeal swabs	2013-01-28	2013-01-31	no	negative		negative		negative		negative	negative	negative		negative	negative
'01040412A7031	female	1983-01-07	2012-01-07	2012-01-09	yes	38.3	yes	no	yes	yes	yes	3.9		1.3	56.3	32.2	URTIs	'1100010600	Nasopharyngeal swabs	2012-01-09	2012-01-12	no	negative		negative		negative		negative	negative	negative		negative	negative
'01040412A7105	female	1991-01-01	2012-02-14	2012-02-15	yes	38.3	yes	yes	no	yes	yes	3.4		0.8	58.2	24.5	URTIs	'1100011962	Nasopharyngeal swabs	2012-02-15	2012-02-16	no	negative		negative		negative		negative	negative	negative		negative	negative
'01040412A7173	male	1982-01-01	2012-03-29	2012-04-01	yes	38.3	yes	yes	no	no	no	6.9		16	58.8	23	URTIs	'1100013901	Nasopharyngeal swabs	2012-04-01	2012-04-05	no	negative		negative		negative		negative	negative	negative		negative	negative
'01040413A7387	male	1989-05-21	2013-11-03	2013-11-04	yes	38.3	no	no	no	yes	no	6.24		1.56	62.8	12	URTIs	'1100048683	Nasopharyngeal swabs	2013-11-04	2013-11-11	no	negative		negative		negative		negative	negative	negative		negative	negative
'01040412A7395	female	1953-08-08	2012-10-13	2012-10-13	yes	38.3	yes	no	no	no	no	5.31		1.6	62.9	30.1	URTIs	'1100018652	Nasopharyngeal swabs	2012-10-13	2012-10-18	no	negative		negative		negative		negative	negative	negative		negative	negative
'01040412A7151	male	1965-01-01	2012-03-12	2012-03-14	yes	38.3	yes	no	no	no	yes	7.6		1.8	64.1	23.1	URTIs	'1100013091	Nasopharyngeal swabs	2012-03-14	2012-03-14	no	negative		negative		negative		negative	negative	negative		negative	negative
'01040412A7127	female	1950-01-01	2012-02-24	2012-02-27	yes	38.3	no	no	no	no	no	7.3		1.9	64.5	25.5	URTIs	'1100012390	Nasopharyngeal swabs	2012-02-27	2012-03-01	no	negative		negative		negative		negative	negative	negative		negative	negative
'01040412A7051	male	1988-01-01	2012-01-17	2012-01-18	yes	38.3	yes	yes	yes	no	yes	6.7		1.5	65.3	22.3	URTIs	'1100011053	Nasopharyngeal swabs	2012-01-18	2012-02-02	no	negative		negative		negative		negative	negative	negative		negative	negative
'01040413A7290	female	1951-08-18	2013-05-16	2013-05-17	yes	38.3	no	no	no	yes	yes	7.72	3.78	2.13	65.9	27.6	URTIs	'1100046695	Nasopharyngeal swabs	2013-05-17	2013-05-23	no	negative		negative		negative		negative	negative	negative		negative	negative
'01040413A7338	male	1986-10-28	2013-07-30	2013-08-01	yes	38.3	no	no	no	yes	yes	4.07		0.81	66.9	19.92	URTIs	'1100047602	Nasopharyngeal swabs	2013-08-01	2013-08-12	no	negative		negative		negative		negative	negative	negative		negative	negative
'01040112A6407	male	1998-09-19	2012-07-29	2012-07-30	yes	38.3	yes	no	yes	no	no	7.79	5.25	1.19	67.7	15.3	URTIs	'1100017365	Nasopharyngeal swabs	2012-07-30	2012-08-02	no	negative		negative		negative		negative	negative	negative		negative	negative
'01040412A7084	male	1969-02-02	2012-01-30	2012-02-02	yes	38.3	yes	no	yes	no	no	3.9		1	68	24.8	URTIs	'1100011491	Nasopharyngeal swabs	2012-02-02	2012-02-13	no	negative		negative		negative		negative	negative	negative		negative	negative
'01040412A7266	male	1953-07-03	2012-06-26	2012-06-28	yes	38.3	yes	no	yes	no	yes	5.5		0.9	68.1	16.8	URTIs	'1100016185	Nasopharyngeal swabs	2012-06-28	2012-07-05	no	negative		negative		negative		negative	negative	negative		negative	negative
'01040412a7214	male	1980-01-01	2012-05-20	2012-05-20	yes	38.3	yes	yes	yes	yes	yes	7		1.1	68.5	15.6	URTIs	'1100015039	Nasopharyngeal swabs	2012-05-20	2012-06-25	no	negative		negative		negative		negative	negative	negative		negative	negative
'01040112A6259	male	2007-10-10	2012-05-01	2012-05-02	yes	38.3	yes	yes	yes	no	no	8.24		1.72	68.7	20.7	URTIs	'1100014560	Nasopharyngeal swabs	2012-05-02	2012-05-03	no	negative		negative		negative		negative	negative	negative		negative	negative
'01040112A6421	male	2009-08-18	2012-08-05	2012-08-06	yes	38.3	yes	yes	yes	no	no	5.68	4.59	0.84	69.6	14.8	URTIs	'1100017506	Nasopharyngeal swabs	2012-08-06	2012-08-10	no	negative		negative		negative		negative	negative	negative		negative	negative
'01040412A7333	female	1981-02-28	2012-08-05	2012-08-05	yes	38.3	no	no	yes	yes	yes	9.83	4.4	17.42	70.49	17.6	URTIs	'1100017571	Nasopharyngeal swabs	2012-08-05	2012-08-10	no	negative		negative		negative		negative	negative	negative		negative	negative
'01040413A7342	female	1959-11-19	2013-08-03	2013-08-03	yes	38.3	no	no	no	yes	yes	4.24		0.88	70.5	20.8	URTIs	'1100047644	Nasopharyngeal swabs	2013-08-03	2013-08-12	no	negative		negative		negative		negative	negative	negative		negative	negative
'01040112A6051	male	2005-01-30	2012-01-30	2012-01-30	yes	38.3	yes	yes	no	no	no	5.64		0.93	70.5	16.5	URTIs	'1100010972	Nasopharyngeal swabs	2012-01-30	2012-02-02	no	negative		negative		negative		negative	negative	negative		negative	negative
'01040413A7399	male	1981-07-14	2013-11-08	2013-11-09	yes	38.3	no	no	no	no	no	10.98		1.82	71	16.22	URTIs	'1100048808	Nasopharyngeal swabs	2013-11-09	2013-11-18	no	negative		negative		negative		negative	negative	negative		negative	negative
'01040413A7043	female	1968-10-23	2013-01-24	2013-01-25	yes	38.3	yes	no	yes	yes	yes	9.14	5.23	1.87	71.1	19.92	URTIs	'1100045796	Nasopharyngeal swabs	2013-01-25	2013-01-31	no	negative		negative		negative		negative	negative	negative		negative	negative
'01040412A7070	male	1981-01-01	2012-01-24	2012-01-25	yes	38.3	no	yes	yes	no	no	8.7		2.1	71.5	23.7	URTIs	'1100011244	Nasopharyngeal swabs	2012-01-25	2012-02-02	no	negative		negative		negative		negative	negative	negative		negative	negative
'01040412A7207	male	1963-01-01	2012-05-10	2012-05-11	yes	38.3	yes	no	no	no	yes	8.6		1	72.5	12	URTIs	'1100014867	Nasopharyngeal swabs	2012-05-11	2012-06-25	no	negative		negative		negative		negative	negative	negative		negative	negative
'01040413A7385	male	1987-01-01	2013-10-08	2013-10-09	yes	38.3	no	yes	no	yes	yes	10.28		1.51	73.81	14.92	URTIs	'1100048543	Nasopharyngeal swabs	2013-10-09	2013-10-14	no	negative		negative		negative		negative	negative	negative		negative	negative
'01040413A7402	female	1983-10-07	2013-12-03	2013-12-03	yes	38.3	yes	yes	no	yes	yes	6.31	4.66		74.2		URTIs	'1100048980	Nasopharyngeal swabs	2013-12-03	2013-12-09	no	negative		negative		negative		negative	negative	negative		negative	negative
'01040413A7373	male	1988-01-28	2013-09-23	2013-09-24	yes	38.3	yes	yes	no	yes	yes	8.42		1.43	74.41	17.02	URTIs	'1100048402	Nasopharyngeal swabs	2013-09-24	2013-09-30	no	negative		negative		negative		negative	negative	negative		negative	negative
'01040413A7376	female	1984-11-09	2013-10-05	2013-10-06	yes	38.3	no	no	no	yes	yes	5.4		16.55	75.01	10.22	URTIs	'1100048451	Nasopharyngeal swabs	2013-10-06	2013-10-28	no	negative		negative		negative		negative	negative	negative		negative	negative
'01040412A7462	male	1987-08-23	2012-12-11	2012-12-12	yes	38.3	yes	yes	no	yes	yes	7.4	5.15	1.36	75.31	18.42	URTIs	'1100019759	Nasopharyngeal swabs	2012-12-12	2012-12-20	no	negative		negative		negative		negative	negative	negative		negative	negative
'01040413A7315	male	1953-04-11	2013-07-07	2013-07-10	no	38.3	no	no	no	yes	yes	5.58	5.24	0.78	75.91	14.02	URTIs	'1100047289	Nasopharyngeal swabs	2013-07-10	2013-07-15	no	negative		negative		negative		negative	negative	negative		negative	negative
'01040413A7010	male	1993-11-30	2013-01-03	2013-01-06	yes	38.3	no	no	no	no	yes	10.7	5.54	205	75.94	19.24	URTIs	'1100045317	Nasopharyngeal swabs	2013-01-06	2013-01-10	no	negative		negative		negative		negative	negative	negative		negative	negative
'01040412A7100	female	1982-01-01	2012-02-13	2012-02-15	yes	38.3	no	no	yes	yes	yes	7.6		1.1	76		URTIs	'1100011913	Nasopharyngeal swabs	2012-02-15	2012-02-16	no	negative		negative		negative		negative	negative	negative		negative	negative
'01040112A6238	male	2001-01-01	2012-04-16	2012-04-17	yes	38.3	yes	no	yes	no	no	6.02		0.66	76.1	11	URTIs	'1100014222	Nasopharyngeal swabs	2012-04-17	2012-04-19	no	negative		negative		negative		negative	negative	negative		negative	negative
'01040112B6127	male	1999-09-02	2012-03-04	2012-03-04	yes	38.3	yes	no	yes	no	no	15.19		2.21	76.21	14.5	URTIs	'1100012630	Nasopharyngeal swabs	2012-03-04	2012-03-08	no	negative		negative		negative		negative	negative	negative		negative	negative
'01040413A7321	male	1993-12-01	2013-07-13	2013-07-15	yes	38.3	no	no	yes	no	no	8.36	480	1.34	77.24	16.04	URTIs	'1100047347	Nasopharyngeal swabs	2013-07-15	2013-07-22	no	negative		negative		negative		negative	negative	negative		negative	negative
'01040413A7331	male	1995-11-09	2013-07-19	2013-07-22	yes	38.3	no	no	yes	yes	yes	5.52		0.66	78.74	12.04	URTIs	'1100047446	Nasopharyngeal swabs	2013-07-22	2013-07-29	no	negative		negative		negative		negative	negative	negative		negative	negative
'01040414A7007	male	1980-01-01	2013-12-31	2014-01-01	yes	38.3	no	yes	yes	yes	yes	6.35			79.1	12.8	URTIs	'1100049624	Nasopharyngeal swabs	2014-01-01	2014-01-06	no	negative		negative		negative		negative	negative	negative		negative	negative
'01040413A7314	male	1996-08-06	2013-07-09	2013-07-10	yes	38.3	no	no	no	no	no	10.74	5.05	1.66	79.71	15.52	URTIs	'1100047271	Nasopharyngeal swabs	2013-07-10	2013-07-15	no	negative		negative		negative		negative	negative	negative		negative	negative
'01040413A7221	male	1993-08-18	2013-04-14	2013-04-16	yes	38.3	yes	no	no	no	no	10.6		1.4	80.7	13.5	URTIs	'1100046521	Nasopharyngeal swabs	2013-04-16	2013-04-26	no	negative		negative		negative		negative	negative	negative		negative	negative
'01040112A6162	male	1999-01-01	2012-03-13	2012-03-13	yes	38.3	yes	no	no	no	no	6.57		0.82	81.2	12.5	URTIs	'1100013133	Nasopharyngeal swabs	2012-03-13	2012-03-14	no	negative		negative		negative		negative	negative	negative		negative	negative
'01040112A6236	female	1998-03-17	2012-04-14	2012-04-16	yes	38.3	yes	yes	yes	no	no	7.27		1.48		20.4	URTIs	'1100014156	Nasopharyngeal swabs	2012-04-16	2012-04-19	no	negative		negative		negative		negative	negative	negative		negative	negative
'01040112A6072	male	2009-03-23	2012-02-08	2012-02-08	yes	38.3	yes	yes	yes	no	no						URTIs	'1100011632	Nasopharyngeal swabs	2012-02-08	2012-02-27	no	negative		negative		negative		negative	negative	negative		negative	negative
'01040112a6446	male	2007-11-11	2012-09-10	2012-09-10	yes	38.3	yes	yes	yes	no	no						URTIs	'1100018157	Nasopharyngeal swabs	2012-09-10	2012-09-11	no	negative		negative		negative		negative	negative	negative		negative	negative
'01040112A6471	female	2002-06-05	2012-10-24	2012-10-24	yes	38.3	yes	yes	no	no	no						URTIs	'1100018769	Nasopharyngeal swabs	2012-10-24	2012-10-25	no	negative		negative		negative		negative	negative	negative		negative	negative
'01040112a6332	female	2008-06-11	2012-06-17	2012-06-18	yes	38.3	no	yes	no	no	no						URTIs	'1100015724	Nasopharyngeal swabs	2012-06-18	2012-07-16	no	negative		negative		negative		negative	negative	negative		negative	negative
'01040113A6202	male	2001-07-10	2013-06-15	2013-06-16	yes	38.3	yes	yes	no	no	no						URTIs	'1100046927	Nasopharyngeal swabs	2013-06-16	2013-06-18	no	negative		negative		negative		negative	negative	negative		negative	negative
'01040412A7021	female	1994-01-01	2012-01-05	2012-01-07	yes	38.3	yes	yes	yes	yes	no						URTIs	'1100010501	Nasopharyngeal swabs	2012-01-07	2012-01-12	no	negative		negative		negative		negative	negative	negative		negative	negative
'010401613A6392	female	2009-01-11	2013-09-06	2013-09-09	yes	38.3	yes	no	no	no	no						URTIs	'1100048113	Nasopharyngeal swabs	2013-09-10	2013-09-16	no	negative		negative		negative		negative	negative	negative		negative	negative
'01040113A6490	male	1999-07-06	2013-10-28	2013-10-28	yes	38	no	no	yes	no	no	7.1	4.2		44	46	vm	'1100048626	Nasopharyngeal swabs	2013-10-28	2013-11-04	no	negative		negative		negative		negative	negative	negative		negative	negative
'01040413A6487	male	2006-01-26	2013-10-28	2013-10-28	yes	38	no	yes	yes	no	no						vm	'1100048600	Nasopharyngeal swabs	2013-10-28	2013-11-04	no	negative		negative		negative		negative	negative	negative		negative	negative
'01040113A6465	male	2007-07-30	2013-10-20	2013-10-21	yes	38.1	yes	no	yes	no	no	6.7	420		44	46	VM	'1100048550	Nasopharyngeal swabs	2013-10-21	2013-10-28	no	negative		negative		negative		negative	negative	negative		negative	negative
'01040113A6488	male	2008-11-12	2013-10-28	2013-10-28	yes	39	yes	yes	no	no	no						vm	'1100048618	Nasopharyngeal swabs	2013-10-28	2013-11-04	no	negative		negative		negative		negative	negative	negative		negative	negative
'01040112a6280	female	1998-10-25	2012-05-14	2012-05-14	yes	38.3	no	no	yes	no	no	13.36	5.03	1.92	83.6	11.1	WR2	'1100014925	Nasopharyngeal swabs	2012-05-14	2012-06-25	no	negative		negative		negative		negative	negative	negative		negative	negative
'01040113A6161	female	2002-03-30	2013-05-13	2013-05-14	yes	38.9	yes	yes	yes	no	no	7.92	5.1	2.28	57.2	32.8	tonsillitis	'1100046679	Nasopharyngeal swabs	2013-05-14	2013-05-17	no	negative		negative		negative		negative	negative	negative		negative	negative
'01040113A6296	male	2004-12-22	2013-08-05	2013-08-05	yes	38	yes	yes	yes	no	no	4.79	4.92		54.5	33.2	tonsillitis	'1100047578	Nasopharyngeal swabs	2013-08-06	2013-08-12	no	negative		negative		negative		negative	negative	negative		negative	negative
'01040113A6312	female	1999-07-23	2013-08-11	2013-08-12	yes	38.1	yes	yes	no	no	no	13.59	4.63	3.68	61.7	27.1	tonsillitis	'1100047842	Nasopharyngeal swabs	2013-08-12	2013-08-19	no	negative		negative		negative		negative	negative	negative		negative	negative
'01040113A6315	female	2008-05-04	2013-08-10	2013-08-13	yes	38.5	yes	yes	yes	no	no	7.78	5.02	2.49	53.1	32	tonsillitis	'1100047875	Nasopharyngeal swabs	2013-08-13	2013-08-19	no	negative		negative		negative		negative	negative	negative		negative	negative
'01040113A6309	female	2001-07-07	2013-08-11	2013-08-12	yes	38.5	yes	yes	yes	no	no	7.2	5.03	1.4	60.6	19.4	tonsillitis	'1100047818	Nasopharyngeal swabs	2013-08-12	2013-08-19	no	negative		negative		negative		negative	negative	negative		negative	negative
'01040113A6040	male	2009-05-12	2013-03-02	2013-03-05	yes	38.5	yes	yes	yes	no	no	8.6	3.5	2.5	83	16	tonsillitis	'1100046141	Nasopharyngeal swabs	2013-03-05	2013-03-07	no	negative		negative		negative		negative	negative	negative		negative	negative
'01040113A6310	male	2008-03-02	2013-08-11	2013-08-12	yes	38.9	yes	yes	no	no	no	11.01	5.03	2.05	68.4	18.6	tonsillitis	'1100047826	Nasopharyngeal swabs	2013-08-12	2013-08-19	no	negative		negative		negative		negative	negative	negative		negative	negative
'01040113A6162	female	2008-10-01	2013-05-13	2013-05-14	yes	39.5	no	no	no	no	no	7.67	4.89	5.89	58.3	24.6	tonsillitis	'1100046687	Nasopharyngeal swabs	2013-05-14	2013-05-17	no	negative		negative		negative		negative	negative	negative		negative	negative
'01040112A6364	male	2004-02-21	2012-07-04	2012-07-04	yes	40	no	no	yes	no	no						tonsillitis	'1100016433	Nasopharyngeal swabs	2012-07-04	2012-07-05	no	negative		negative		negative		negative	negative	negative		negative	negative
'01040113A6242	male	2004-08-15	2013-07-18	2013-07-21	yes	38.7	yes	no	yes	no	no	8.04	4.62	1.92	6.03	23.9	RI	'1100047115	Nasopharyngeal swabs	2013-07-21	2013-07-29	no	negative		negative		negative		negative	negative	negative		negative	negative
'01040112B6156	female	2008-07-10	2012-03-12	2012-03-12	yes	39.5	yes	yes	no	no	no	6.89		1.75	63.9	25.4	URTIs	'1100012994	Nasopharyngeal swabs	2012-03-12	2012-03-13	no	negative		negative		negative		negative	negative	negative		negative	negative
'01040113A6374	male	2013-02-11	2013-09-02	2013-09-03	yes	38	no	yes	no	no	no	9.72	4.98	6.07	29.3	62.4	pneumonia	'1100048063	Nasopharyngeal swabs	2013-09-03	2013-09-09	no	negative		negative		negative		negative	negative	negative		negative	negative
'01040113A6307	female	2011-11-02	2013-08-12	2013-08-12	yes	38	yes	no	no	no	no	6.3	4.74	3.48	31.4	55.2	pneumonia	'1100047792	Nasopharyngeal swabs	2013-08-12	2013-08-19	no	negative		negative		negative		negative	negative	negative		negative	negative
'01040113A6213	female	2012-05-10	2013-07-05	2013-07-07	yes	38	yes	yes	no	no	no	7.5	4.5	3.05	35.6	49.4	pneumonia	'1100047008	Nasopharyngeal swabs	2013-07-07	2013-07-15	no	negative		negative		negative		negative	negative	negative		negative	negative
'01040113A6044	male	2011-01-01	2013-03-09	2013-03-11	yes	38	yes	no	no	no	no	11	3	60	40	40	pneumonia	'1100046174	Nasopharyngeal swabs	2013-03-11	2013-03-12	no	negative		negative		negative		negative	negative	negative		negative	negative
'01040113A6279	male	2010-07-28	2013-08-03	2013-08-04	yes	38	yes	no	no	no	no	4.94	5.01	2.02	43.2	40.3	pneumonia	'1100047487	Nasopharyngeal swabs	2013-08-04	2013-08-12	no	negative		negative		negative		negative	negative	negative		negative	negative
'01040113A6193	male	2006-04-16	2013-06-10	2013-06-11	yes	38	no	no	yes	no	no	6.1	4.2		44	46	pneumonia	'1100046901	Nasopharyngeal swabs	2013-06-11	2013-06-13	no	negative		negative		negative		negative	negative	negative		negative	negative
'01040113A6505	female	2006-06-04	2013-11-03	2013-11-04	yes	38	yes	no	no	no	no	13.9	4.72	2.71	74	19.5	pneumonia	'1100048659	Nasopharyngeal swabs	2013-11-04	2013-11-11	no	negative		negative		negative		negative	negative	negative		negative	negative
'01040113A6483	male	2007-01-24	2013-10-27	2013-10-28	yes	38	yes	yes	no	no	no	16.47	4.92	2.93	74.2	17.8	pneumonia	'1100048584	Nasopharyngeal swabs	2013-10-28	2013-11-04	no	negative		negative		negative		negative	negative	negative		negative	negative
'01040113A6328	female	2007-07-24	2013-08-19	2013-08-19	yes	38	yes	no	no	no	no	10.97	4.61	1.79	77	15.9	pneumonia	'1100047925	Nasopharyngeal swabs	2013-08-19	2013-08-26	no	negative		negative		negative		negative	negative	negative		negative	negative
'01040113A6469	male	2005-08-08	2013-10-20	2013-10-21	yes	38	yes	yes	yes	no	no	9.5	5.01	0.72	88.4	5.8	pneumonia	'1100048568	Nasopharyngeal swabs	2013-10-21	2013-10-28	no	negative		negative		negative		negative	negative	negative		negative	negative
'01040113A6283	female	2005-08-23	2013-08-03	2013-08-03	yes	38	no	no	no	no	no						pneumonia	'1100047503	Nasopharyngeal swabs	2013-08-03	2013-08-12	no	negative		negative		negative		negative	negative	negative		negative	negative
'01040113A6285	female	2005-06-03	2013-08-04	2013-08-04	yes	38	no	yes	yes	no	no						pneumonia	'1100047511	Nasopharyngeal swabs	2013-08-04	2013-08-12	no	negative		negative		negative		negative	negative	negative		negative	negative
'01040113A6306	male	2006-09-29	2013-08-10	2013-08-10	yes	38	yes	yes	no	no	no						pneumonia	'1100047784	Nasopharyngeal swabs	2013-08-10	2013-08-19	no	negative		negative		negative		negative	negative	negative		negative	negative
'01040113A6319	female	2007-03-06	2013-08-18	2013-08-18	yes	38	yes	no	no	no	no						pneumonia	'1100047891	Nasopharyngeal swabs	2013-08-18	2013-08-26	no	negative		negative		negative		negative	negative	negative		negative	negative
'01040113A6350	male	2009-05-20	2013-08-26	2013-08-26	yes	38	yes	yes	no	no	no						pneumonia	'1100047974	Nasopharyngeal swabs	2013-08-26	2013-09-02	no	negative		negative		negative		negative	negative	negative		negative	negative
'01040113A6179	male	2011-08-17	2013-05-26	2013-05-27	yes	38	yes	yes	no	no	no						pneumonia	'1100046729	Nasopharyngeal swabs	2013-05-27	2013-05-28	no	negative		negative		negative		negative	negative	negative		negative	negative
'01040113A6286	male	2012-01-17	2013-08-03	2013-08-04	yes	38	yes	yes	no	no	no						pneumonia	'1100047529	Nasopharyngeal swabs	2013-08-04	2013-08-12	no	negative		negative		negative		negative	negative	negative		negative	negative
'01040113A6370	female	2006-10-21	2013-09-01	2013-09-02	yes	38	yes	yes	no	no	no						pneumonia	'1100048030	Nasopharyngeal swabs	2013-09-02	2013-09-09	no	negative		negative		negative		negative	negative	negative		negative	negative
'01040113A6308	male	2011-06-14	2013-08-12	2013-08-12	yes	38.1	no	no	yes	no	no	4.8	4.69	0.96	68.5	20	pneumonia	'1100047800	Nasopharyngeal swabs	2013-08-12	2013-08-19	no	negative		negative		negative		negative	negative	negative		negative	negative
'01040113A6238	female	2007-12-04	2013-07-20	2013-07-21	yes	38.1	no	no	yes	no	no	10.54	4.56	1.82	75	17.3	pneumonia	'1100047099	Nasopharyngeal swabs	2013-07-21	2013-07-29	no	negative		negative		negative		negative	negative	negative		negative	negative
'01040113A6422	female	2005-02-14	2013-09-22	2013-09-23	yes	38.1	yes	no	yes	no	no						pneumonia	'1100048337	Nasopharyngeal swabs	2013-09-23	2013-09-30	no	negative		negative		negative		negative	negative	negative		negative	negative
'01040113A6185	female	2007-04-09	2013-06-01	2013-06-02	yes	38.2	no	yes	yes	no	no	5.5	4.2		44	4.8	pneumonia	'1100046760	Nasopharyngeal swabs	2013-06-02	2013-06-04	no	negative		negative		negative		negative	negative	negative		negative	negative
'01040113A6246	female	2006-09-27	2013-07-20	2013-07-22	yes	38.2	yes	yes	no	no	no	3.81	5.01	1.19	58.3	31.2	pneumonia	'1100047123	Nasopharyngeal swabs	2013-07-22	2013-07-29	no	negative		negative		negative		negative	negative	negative		negative	negative
'01040113A6335	female	2007-07-18	2013-08-20	2013-08-20	yes	38.2	yes	no	yes	no	no	8.41	5.02	2.1	68.3	25	pneumonia	'1100047966	Nasopharyngeal swabs	2013-08-20	2013-08-26	no	negative		negative		negative		negative	negative	negative		negative	negative
'01040113A6259	male	2005-05-13	2013-07-27	2013-07-27	yes	38.2	no	no	yes	no	no						pneumonia	'1100047164	Nasopharyngeal swabs	2013-07-27	2013-08-05	no	negative		negative		negative		negative	negative	negative		negative	negative
'01040113A6038	male	2005-04-28	2013-02-26	2013-02-26	yes	38.2	yes	yes	no	no	no	13.2	4	2	60	30	pneumonia	'1100046133	Nasopharyngeal swabs	2013-02-26	2013-03-07	yes	negative		negative		negative		negative	negative	negative		negative	positive
'01040113A6186	male	2008-01-07	2013-06-03	2013-06-03	yes	38.3	yes	no	yes	no	no	7	4.2		44	46	pneumonia	'1100046828	Nasopharyngeal swabs	2013-06-03	2013-06-04	no	negative		negative		negative		negative	negative	negative		negative	negative
'01040113A6503	male	2008-07-16	2013-11-03	2013-11-04	yes	38.3	yes	yes	no	no	no						pneumonia	'1100048634	Nasopharyngeal swabs	2013-11-04	2013-11-11	no	negative		negative		negative		negative	negative	negative		negative	negative
'01040113A6188	male	2009-04-30	2013-06-03	2013-06-04	yes	38.4	no	no	yes	no	no						pneumonia	'1100046836	Nasopharyngeal swabs	2013-06-04	2013-06-04	yes	negative		negative		negative		positive	negative	negative		negative	negative
'01040113A6208	male	1990-01-01	2013-06-29	2013-06-29	yes	38.5	no	no	yes	yes	no	11	4	40	40	45	pneumonia	'1100046950	Nasopharyngeal swabs	2013-06-29	2013-07-08	no	negative		negative		negative		negative	negative	negative		negative	negative
'01040113A6415	male	2007-01-06	2013-09-22	2013-09-24	yes	38.5	yes	no	yes	no	no	11.2	9.4	4	50	89	pneumonia	'1100048311	Nasopharyngeal swabs	2013-09-24	2013-09-30	no	negative		negative		negative		negative	negative	negative		negative	negative
'01040113A6329	male	2000-01-28	2013-08-18	2013-08-19	yes	38.5	no	no	yes	no	no	9.82	5.44	1.26	78	128	pneumonia	'1100047933	Nasopharyngeal swabs	2013-08-19	2013-08-26	no	negative		negative		negative		negative	negative	negative		negative	negative
'01040113A6353	male	2001-07-25	2013-08-25	2013-08-26	yes	38.5	no	no	yes	no	no	16.05	5.25	1.5	85.2	9.3	pneumonia	'1100048006	Nasopharyngeal swabs	2013-08-26	2013-09-02	no	negative		negative		negative		negative	negative	negative		negative	negative
'01040113A6212	female	2009-03-31	2013-07-01	2013-07-01	yes	38.5	yes	no	no	no	no						pneumonia	'1100046992	Nasopharyngeal swabs	2013-07-01	2013-07-08	no	negative		negative		negative		negative	negative	negative		negative	negative
'01040113A6331	male	2009-06-10	2013-08-19	2013-08-19	yes	38.5	yes	yes	no	no	no						pneumonia	'1100047958	Nasopharyngeal swabs	2013-08-19	2013-08-26	no	negative		negative		negative		negative	negative	negative		negative	negative
'01040113A6320	male	2007-04-27	2013-08-17	2013-08-18	yes	38.5	no	no	yes	no	no						pneumonia	'1100047909	Nasopharyngeal swabs	2013-08-18	2013-08-26	no	negative		negative		negative		negative	negative	negative		negative	negative
'01040113A6311	male	2010-03-19	2013-08-10	2013-08-12	yes	38.5	yes	yes	yes	no	no	4.6	5.18	2.41	56.4	30.4	pneumonia	'1100047834	Nasopharyngeal swabs	2013-08-12	2013-08-19	yes	negative		negative		negative		positive	negative	negative		negative	negative
'010401A126003	male	2007-12-07	2012-12-29	2012-12-30	yes	38.5	yes	no	yes	no	no						pneumonia	'1100045267	Nasopharyngeal swabs	2012-12-30	2013-01-08	yes	negative		negative		negative		positive	negative	negative		negative	negative
'01040113A6178	female	2008-08-15	2013-05-26	2013-05-27	yes	38.5	yes	no	no	no	no						pneumonia	'1100046711	Nasopharyngeal swabs	2013-05-27	2013-05-28	yes	negative		negative		negative		negative	negative	negative		negative	positive
'01040113A6314	male	2007-10-16	2013-08-11	2013-08-12	yes	38.6	no	no	no	no	no						pneumonia	'1100047867	Nasopharyngeal swabs	2013-08-12	2013-08-19	no	negative		negative		negative		negative	negative	negative		negative	negative
'01040113A6371	male	2000-09-01	2013-09-02	2013-09-02	yes	38.7	no	no	yes	no	no	5.04	5.13	0.83	71.8	16.5	pneumonia	'1100048048	Nasopharyngeal swabs	2013-09-02	2013-09-09	no	negative		negative		negative		negative	negative	negative		negative	negative
'01040113A6372	male	2005-07-27	2013-09-02	2013-09-02	yes	38.8	no	yes	yes	yes	no	6.6	420		42	48	pneumonia	'1100048055	Nasopharyngeal swabs	2013-09-02	2013-09-09	no	negative		negative		negative		negative	negative	negative		negative	negative
'01040113A6330	female	2007-02-21	2013-08-19	2013-08-19	yes	38.8	yes	no	no	no	no						pneumonia	'1100047941	Nasopharyngeal swabs	2013-08-19	2013-08-26	no	negative		negative		negative		negative	negative	negative		negative	negative
'01040113A6523	female	2006-05-16	2013-11-17	2013-11-18	yes	39	yes	no	no	no	no	5.6	4.2		42	50	pneumonia	'1100048840	Nasopharyngeal swabs	2013-11-18	2013-11-25	no	negative		negative		negative		negative	negative	negative		negative	negative
'01040113A6506	female	2008-01-02	2013-11-04	2013-11-04	yes	39	yes	no	no	no	no	11.7	5	2.45	70.3	21.4	pneumonia	'1100048667	Nasopharyngeal swabs	2013-11-04	2013-11-11	no	negative		negative		negative		negative	negative	negative		negative	negative
'01040113A6247	male	2002-01-12	2013-07-21	2013-07-22	yes	39	yes	yes	no	no	no	8.4	4.63	11.27	80.3	9.5	pneumonia	'1100047131	Nasopharyngeal swabs	2013-07-22	2013-07-29	no	negative		negative		negative		negative	negative	negative		negative	negative
'01040113A6280	female	2002-02-22	2013-08-03	2013-08-04	yes	39	yes	no	no	no	no	9.9	4.34	0.8	83.2	8.1	pneumonia	'1100047495	Nasopharyngeal swabs	2013-08-04	2013-08-12	no	negative		negative		negative		negative	negative	negative		negative	negative
'01040113A6189	male	2010-06-21	2013-06-09	2013-06-10	yes	39	yes	no	no	no	no	9.64	4.94				pneumonia	'1100046893	Nasopharyngeal swabs	2013-06-10	2013-06-13	no	negative		negative		negative		negative	negative	negative		negative	negative
'01040113A6210	male	2013-03-25	2013-06-30	2013-06-30	yes	39	yes	no	no	no	no						pneumonia	'1100046976	Nasopharyngeal swabs	2013-06-30	2013-07-08	no	negative		negative		negative		negative	negative	negative		negative	negative
'01040113A6305	male	2006-02-13	2013-08-10	2013-08-10	yes	39	no	no	no	no	no						pneumonia	'1100047776	Nasopharyngeal swabs	2013-08-10	2013-08-19	no	negative		negative		negative		negative	negative	negative		negative	negative
'01040113A6327	female	2009-07-27	2013-08-18	2013-08-19	yes	39	yes	no	yes	no	no						pneumonia	'1100047917	Nasopharyngeal swabs	2013-08-19	2013-08-26	no	negative		negative		negative		negative	negative	negative		negative	negative
'01040113A6354	female	2011-09-13	2013-08-24	2013-08-26	yes	39	yes	no	no	no	no						pneumonia	'1100048014	Nasopharyngeal swabs	2013-08-26	2013-09-02	no	negative		negative		negative		negative	negative	negative		negative	negative
'01040113A6369	female	2005-10-26	2013-08-31	2013-09-02	yes	39	no	no	yes	no	no						pneumonia	'1100048022	Nasopharyngeal swabs	2013-09-02	2013-09-09	no	negative		negative		negative		negative	negative	negative		negative	negative
'01040113A6504	female	2009-09-03	2013-11-03	2013-11-04	yes	39	yes	yes	yes	no	no						pneumonia	'1100048642	Nasopharyngeal swabs	2013-11-04	2013-11-11	yes	negative		negative		negative		positive	negative	negative		negative	negative
'01040113A6318	male	2012-10-16	2013-08-13	2013-08-13	yes	39.1	yes	no	no	no	no	6.46	4.86	3.34	27.1	51.7	pneumonia	'1100047883	Nasopharyngeal swabs	2013-08-13	2013-08-19	no	negative		negative		negative		negative	negative	negative		negative	negative
'01040113A6359	male	2010-12-23	2013-08-26	2013-08-26	yes	39.1	yes	yes	yes	no	no	6.6	4.2		46	48	pneumonia	'1100047982	Nasopharyngeal swabs	2013-08-26	2013-09-02	no	negative		negative		negative		negative	negative	negative		negative	negative
'01040113A6352	male	2004-06-16	2013-08-24	2013-08-26	yes	39.2	no	no	yes	no	no	6.85	5.42	1.51	73.7	22	pneumonia	'1100047990	Nasopharyngeal swabs	2013-08-26	2013-09-02	no	negative		negative		negative		negative	negative	negative		negative	negative
'01040113A6260	male	2010-05-05	2013-07-27	2013-07-27	yes	39.2	yes	yes	no	no	no						pneumonia	'1100047172	Nasopharyngeal swabs	2013-07-27	2013-08-05	yes	negative		negative		positive	HPIV-1	negative	negative	negative		negative	negative
'01040113A6206	female	2008-04-20	2013-06-22	2013-06-23	yes	39.4	yes	no	yes	no	no						pneumonia	'1100046935	Nasopharyngeal swabs	2013-06-23	2013-06-26	no	negative		negative		negative		negative	negative	negative		negative	negative
'01040113A6222	male	2006-02-02	2013-07-13	2013-07-13	yes	39.5	no	no	yes	no	no	6.45	4.71	1.5	66.4	23.3	pneumonia	'1100047081	Nasopharyngeal swabs	2013-07-13	2013-07-22	no	negative		negative		negative		negative	negative	negative		negative	negative
'01040113A6221	female	2006-01-06	2013-07-12	2013-07-13	yes	39.7	no	no	yes	no	no	14.52	4.7	2.52	74.4	17.4	pneumonia	'1100047073	Nasopharyngeal swabs	2013-07-13	2013-07-22	no	negative		negative		negative		negative	negative	negative		negative	negative
'01040113A6239	female	2006-01-22	2013-07-20	2013-07-21	yes	40.3	yes	no	yes	no	no	16.13	4.11	2.74	72.7	17	pneumonia	'1100047107	Nasopharyngeal swabs	2013-07-21	2013-07-29	no	negative		negative		negative		negative	negative	negative		negative	negative
'01040112a6448	female	2007-09-11	2012-09-10	2012-09-11	yes	38.5	yes	no	yes	no	no	3.9	5	4			RI	'1100018173	Nasopharyngeal swabs	2012-09-11	2012-09-11	no	negative		negative		negative		negative	negative	negative		negative	negative
'01040112A6343	female	2004-12-18	2012-06-25	2012-06-25	yes	38	yes	yes	no	no	no						RI	'1100015963	Nasopharyngeal swabs	2012-06-25	2012-06-29	no	negative		negative		negative		negative	negative	negative		negative	negative
'01040112a6337	male	2006-04-29	2012-06-18	2012-06-19	yes	38.4	yes	yes	yes	no	no	5.95	4.9	0.96	53.2	9.6	RI	'1100015773	Nasopharyngeal swabs	2012-06-19	2012-07-16	no	negative		negative		negative		negative	negative	negative		negative	negative
'01040112A6371	male	2004-07-28	2012-07-09	2012-07-10	yes	38.4	yes	yes	no	no	no	9.23	5.09	14.8	74.7	14.8	RI	'1100016698	Nasopharyngeal swabs	2012-07-10	2012-07-12	no	negative		negative		negative		negative	negative	negative		negative	negative
'01040112a6291	female	2008-04-15	2012-05-20	2012-05-21	yes	38.4	yes	yes	no	no	no						RI	'1100015104	Nasopharyngeal swabs	2012-05-21	2012-07-16	yes	negative		negative		positive	HPIV-1	negative	negative	negative		negative	negative
'01040112A6374	female	2011-05-09	2012-07-10	2012-07-11	yes	38.5	yes	yes	no	no	no	6.33	4.48	2.93	34.2	46.3	RI	'1100016722	Nasopharyngeal swabs	2012-07-11	2012-07-12	no	negative		negative		negative		negative	negative	negative		negative	negative
'01040112A6054	male	2004-11-04	2012-01-29	2012-01-30	yes	38.5	yes	yes	no	no	no	3.9		1.24	52.2	31.8	RI	'1100011004	Nasopharyngeal swabs	2012-01-30	2012-02-02	no	negative		negative		negative		negative	negative	negative		negative	negative
'01040112a6283	male	2003-05-18	2012-05-15	2012-05-15	yes	38.5	yes	no	yes	no	no						RI	'1100014958	Nasopharyngeal swabs	2012-05-15	2012-06-25	no	negative		negative		negative		negative	negative	negative		negative	negative
'01040112A6342	male	2008-07-14	2012-06-25	2012-06-25	yes	38.5	no	no	yes	no	no						RI	'1100015955	Nasopharyngeal swabs	2012-06-25	2012-06-28	no	negative		negative		negative		negative	negative	negative		negative	negative
'01040112a6293	male	2007-06-08	2012-05-21	2012-05-22	yes	38.5	no	yes	no	no	no						RI	'1100015120	Nasopharyngeal swabs	2012-05-22	2012-07-16	no	negative		negative		negative		negative	negative	negative		negative	negative
'01040112A6039	male	1997-03-19	2012-01-17	2012-01-18	yes	38.6	yes	yes	yes	no	no	8.22		0.95	77.8	11.6	RI	'1100010857	Nasopharyngeal swabs	2012-01-18	2012-01-19	no	negative		negative		negative		negative	negative	negative		negative	negative
'01040112A6055	female	2004-06-30	2012-01-31	2012-01-31	yes	38.6	yes	no	yes	no	no						RI	'1100011384	Nasopharyngeal swabs	2012-01-31	2012-02-02	yes	negative		negative		negative		positive	negative	negative		negative	negative
'01040112a6299	male	2004-11-22	2012-05-23	2012-05-23	yes	38.8	no	no	yes	no	no	7.6	4.97	0.88	76.5	11.6	RI	'1100015187	Nasopharyngeal swabs	2012-05-23	2012-07-16	no	negative		negative		negative		negative	negative	negative		negative	negative
'01040112A6037	male	2001-08-07	2012-01-18	2012-01-18	yes	38.8	yes	yes	yes	no	no	6.4		0.88	73.5	13.8	RI	'1100010832	Nasopharyngeal swabs	2012-01-18	2012-01-19	yes	negative		positive	RSV-A	negative		negative	negative	negative		negative	negative
'01040112a6298	female	2005-02-14	2012-05-22	2012-05-23	yes	39.4	no	no	yes	no	no	14.64	4.95		66.3	24.1	RI	'1100015179	Nasopharyngeal swabs	2012-05-23	2012-07-16	no	negative		negative		negative		negative	negative	negative		negative	negative
'01040112A6375	male	2007-07-12	2012-07-10	2012-07-11	yes	39.9	yes	no	yes	no	no	7.26	4.84	1.62	68.2	27.3	RI	'1100016730	Nasopharyngeal swabs	2012-07-11	2012-07-12	no	negative		negative		negative		negative	negative	negative		negative	negative
'01040112A6373	male	2004-10-22	2012-07-10	2012-07-11	yes	39.9	yes	no	no	no	no						RI	'1100016714	Nasopharyngeal swabs	2012-07-11	2012-07-12	no	negative		negative		negative		negative	negative	negative		negative	negative
'01040112A6053	female	2006-06-04	2012-01-30	2012-01-30	yes	40	no	no	yes	no	no						RI	'1100010998	Nasopharyngeal swabs	2012-01-30	2012-02-02	no	negative		negative		negative		negative	negative	negative		negative	negative
'01040113A6032	female	2006-09-14	2013-02-19	2013-02-20	yes	38.5	no	yes	no	yes	yes						ARI	'1100046042	Nasopharyngeal swabs	2013-02-20	2013-02-27	no	negative		negative		negative		negative	negative	negative		negative	negative
'01040113A6423	female	2011-04-05	2013-09-23	2013-09-23	yes	40	yes	yes	no	no	no	4			70	30	acute pharyngitis	'1100048345	Nasopharyngeal swabs	2013-09-23	2013-09-30	yes	negative		negative		negative		negative	positive	negative		negative	negative
'01040113A6060	female	2007-05-30	2013-04-07	2013-04-08	yes	40.1	yes	no	yes	no	no	7.4	5.4				acute pharyngitis	'1100046372	Nasopharyngeal swabs	2013-04-08	2013-04-09	yes	negative		negative		negative		negative	negative	negative		negative	positive
'01040113A6026	female	2009-06-13	2013-02-03	2013-02-03	yes	39.2	no	no	yes	no	no	9.07	4.57	29.1	54.1		INFLUENZA	'1100045911	Nasopharyngeal swabs	2013-02-03	2013-02-07	no	negative		negative		negative		negative	negative	negative		negative	negative
'01040413A7050	male	1990-01-23	2013-01-28	2013-01-30	yes	39.2	yes	no	yes	yes	yes	2.9			59.4	31.34	INFLUENZA	'1100045945	Nasopharyngeal swabs	2013-01-30	2013-02-07	no	negative		negative		negative		negative	negative	negative		negative	negative
'01040112A6050	male	2000-06-12	2012-01-29	2012-01-30	yes	39.7	yes	yes	no	no	no	5.11		1.27	56.3	34.9	thacheitis	'1100010964	Nasopharyngeal swabs	2012-01-30	2012-02-02	no	negative		negative		negative		negative	negative	negative		negative	negative
'01040112A6242	female	2002-03-06	2012-04-17	2012-04-18	yes	38.3	yes	no	yes	no	no	9.23		2.4	56.7	26	URTIs	'1100014263	Nasopharyngeal swabs	2012-04-18	2012-04-19	yes	negative		negative		negative		negative	negative	negative		negative	positive
'01040413A7035	male	1983-09-19	2013-01-15	2013-01-17	yes	38.3	no	yes	yes	yes	yes	6.1		1.5	63.84	24.74	URTIs	'1100045713	Nasopharyngeal swabs	2013-01-17	2013-01-24	yes	negative		negative		negative		positive	negative	negative		negative	negative
'01040413A7219	male	1950-04-18	2013-04-13	2013-04-15	yes	38.3	yes	no	no	yes	yes	7.7		1.8	67.3	23.1	URTIs	'1100046505	Nasopharyngeal swabs	2013-04-15	2013-04-26	yes	negative		negative		negative		negative	negative	negative		negative	positive
'01040112A6163	male	2005-01-01	2012-03-13	2012-03-13	yes	38.3	yes	no	no	no	no	5.7		1.5	75	14	URTIs	'1100013141	Nasopharyngeal swabs	2012-03-13	2012-03-14	yes	negative		negative		negative		negative	negative	negative		negative	positive
'01040412a7246	female	1988-03-04	2012-06-15	2012-06-17	no	38.3	yes	yes	no	yes	yes	5.7		0.8	79.1	14.5	URTIs	'1100015872	Nasopharyngeal swabs	2012-06-17	2012-07-16	yes	negative		negative		negative		negative	negative	positive	HCoV-OC43	negative	negative
'01040112A6352	female	2002-03-18	2012-06-27	2012-06-27	yes	38.3	yes	yes	yes	no	no						URTIs	'1100016177	Nasopharyngeal swabs	2012-06-27	2012-07-05	yes	negative		negative		negative		negative	negative	negative		negative	positive
'01040113A6201	male	2009-01-22	2013-06-15	2013-06-16	yes	38.3	yes	no	yes	no	no						URTIs	'1100046919	Nasopharyngeal swabs	2013-06-16	2013-06-18	yes	negative		negative		negative		negative	negative	negative		negative	positive
'01040412A7342	male	1990-01-10	2012-08-11	2012-08-14	yes	38.4	yes	no	no	yes	yes	5.6	5.01	23.9	3.51	1.34	URTIs	'1100017662	Nasopharyngeal swabs	2012-08-14	2012-08-16	no	negative		negative		negative		negative	negative	negative		negative	negative
'01040413A7390	female	1982-06-01	2013-11-01	2013-11-04	yes	38.4	yes	yes	yes	yes	yes	4.24		0.92	20.14	21.72	URTIs	'1100048717	Nasopharyngeal swabs	2013-11-05	2013-11-11	no	negative		negative		negative		negative	negative	negative		negative	negative
'01040112A6260	female	1997-07-05	2012-05-02	2012-05-02	yes	38.4	yes	yes	no	no	no	7.89		4.8	30	40	URTIs	'1100014578	Nasopharyngeal swabs	2012-05-02	2012-05-03	no	negative		negative		negative		negative	negative	negative		negative	negative
'01040112B6120	female	2009-02-27	2012-02-27	2012-02-29	yes	38.4	yes	yes	no	no	no	7.3		4.2	38	52	URTIs	'1100012564	Nasopharyngeal swabs	2012-02-29	2012-03-01	no	negative		negative		negative		negative	negative	negative		negative	negative
'01040112B6014	male	2008-07-23	2012-01-06	2012-01-07	yes	38.4	yes	yes	no	no	no	5.4			50	44	URTIs	'1100010212	Nasopharyngeal swabs	2012-01-07	2012-01-10	no	negative		negative		negative		negative	negative	negative		negative	negative
'01040112B6100	male	2005-03-01	2012-02-21	2012-02-21	yes	38.4	yes	no	yes	no	no	6.4			50	44	URTIs	'1100012069	Nasopharyngeal swabs	2012-02-21	2012-02-23	no	negative		negative		negative		negative	negative	negative		negative	negative
'01040412A7121	female	1987-01-01	2012-02-17	2012-02-20	yes	38.4	yes	yes	yes	no	no	3.6		1.1	56	29.9	URTIs	'1100012275	Nasopharyngeal swabs	2012-02-21	2012-02-23	no	negative		negative		negative		negative	negative	negative		negative	negative
'01040413A7372	male	1958-08-11	2013-09-20	2013-09-23	no	38.4	no	yes	yes	yes	no	6.15		1.88	56.6	30.6	URTIs	'1100048394	Nasopharyngeal swabs	2013-09-23	2013-09-30	no	negative		negative		negative		negative	negative	negative		negative	negative
'01040112B6124	male	1999-12-29	2012-03-04	2012-03-04	yes	38.4	yes	yes	yes	no	no	5.28		1.28	58.1	21.7	URTIs	'1100012606	Nasopharyngeal swabs	2012-03-04	2012-03-08	no	negative		negative		negative		negative	negative	negative		negative	negative
'01040412A7025	female	1985-01-01	2012-01-06	2012-01-07	yes	38.4	yes	yes	yes	yes	yes	3.7		1.1	60.5	29.3	URTIs	'1100010543	Nasopharyngeal swabs	2012-01-07	2012-01-12	no	negative		negative		negative		negative	negative	negative		negative	negative
'01040412a7248	female	1992-08-14	2012-06-17	2012-06-18	yes	38.4	yes	yes	yes	yes	yes	6.4		1.5	61.1	22.8	URTIs	'1100015898	Nasopharyngeal swabs	2012-06-18	2012-07-16	no	negative		negative		negative		negative	negative	negative		negative	negative
'01040412A7208	male	1985-01-01	2012-05-13	2012-05-14	yes	38.4	yes	no	yes	yes	yes	68		1.2	65.4	17.7	URTIs	'1100014875	Nasopharyngeal swabs	2012-05-14	2012-06-25	no	negative		negative		negative		negative	negative	negative		negative	negative
'01040412A7209	male	1994-01-01	2012-05-13	2012-05-14	yes	38.4	yes	no	no	yes	yes	66		1.3	65.5	20	URTIs	'1100014883	Nasopharyngeal swabs	2012-05-14	2012-06-25	no	negative		negative		negative		negative	negative	negative		negative	negative
'01040413A7308	female	1991-07-04	2013-07-04	2013-07-06	yes	38.4	no	no	no	yes	yes	5.73	4.13	1.46	67.1	25.5	URTIs	'1100047214	Nasopharyngeal swabs	2013-07-08	2013-07-15	no	negative		negative		negative		negative	negative	negative		negative	negative
'01040112B6104	female	2002-05-30	2012-02-21	2012-02-22	yes	38.4	yes	yes	no	no	no	4.66		0.93	68.4	20	URTIs	'1100012101	Nasopharyngeal swabs	2012-02-22	2012-02-23	no	negative		negative		negative		negative	negative	negative		negative	negative
'01040413A7382	male	1973-05-10	2013-10-06	2013-10-07	yes	38.4	no	no	no	yes	yes	8.34		5.79	69.4	24	URTIs	'1100048519	Nasopharyngeal swabs	2013-10-07	2013-10-14	no	negative		negative		negative		negative	negative	negative		negative	negative
'01040414A7002	male	1988-07-07	2013-12-31	2014-01-01	yes	38.4	yes	yes	yes	yes	yes	4.71		0.86	70.3	18.72	URTIs	'1100049574	Nasopharyngeal swabs	2014-01-01	2014-01-06	no	negative		negative		negative		negative	negative	negative		negative	negative
'01040412A7228	male	1961-11-28	2012-06-02	2012-06-02	yes	38.4	no	no	yes	no	yes	10.2		1.3	71.3	12.4	URTIs	'1100015492	Nasopharyngeal swabs	2012-06-02	2012-07-16	no	negative		negative		negative		negative	negative	negative		negative	negative
'01040112A6416	male	2008-11-22	2012-07-30	2012-07-31	yes	38.4	yes	no	yes	no	no	5.17	5.36	0.82	73.4	15.9	URTIs	'1100017456	Nasopharyngeal swabs	2012-07-31	2012-08-02	no	negative		negative		negative		negative	negative	negative		negative	negative
'01040413A7023	male	1993-05-06	2013-01-10	2013-01-13	yes	38.4	yes	no	yes	no	no	6.2	5.13	1.05	74.31	17.02	URTIs	'1100045549	Nasopharyngeal swabs	2013-01-14	2013-01-17	no	negative		negative		negative		negative	negative	negative		negative	negative
'01040413A7320	female	1989-11-25	2013-07-14	2013-07-14	yes	38.4	no	no	no	yes	yes	6.02	4.62	1.1	75.91	8.32	URTIs	'1100047339	Nasopharyngeal swabs	2013-07-14	2013-07-22	no	negative		negative		negative		negative	negative	negative		negative	negative
'01040412A7299	female	1987-08-13	2012-07-11	2012-07-12	yes	38.4	no	no	no	no	no	9.6	3.49	1.3	76.5	13.5	URTIs	'1100016763	Nasopharyngeal swabs	2012-07-12	2012-07-19	no	negative		negative		negative		negative	negative	negative		negative	negative
'01040112B6018	male	2001-12-17	2012-01-08	2012-01-09	yes	38.4	no	no	yes	no	no	19.42		2.18	77.4	11.2	URTIs	'1100010253	Nasopharyngeal swabs	2012-01-09	2012-01-10	no	negative		negative		negative		negative	negative	negative		negative	negative
'01040112A7258	female	1951-02-09	2012-06-23	2012-06-24	yes	38.4	no	no	yes	yes	yes	5.4	4.06	0.6	77.6	11.9	URTIs	'1100016037	Nasopharyngeal swabs	2012-06-24	2012-06-28	no	negative		negative		negative		negative	negative	negative		negative	negative
'01040413A7394	male	1993-09-13	2013-11-06	2013-11-07	yes	38.4	no	no	yes	yes	yes	11.53		1.53	78.84	13.34	URTIs	'1100048758	Nasopharyngeal swabs	2013-11-07	2013-11-18	no	negative		negative		negative		negative	negative	negative		negative	negative
'0104041613A7369	male	1963-06-13	2013-09-15	2013-09-17	yes	38.4	yes	no	no	no	yes	8.56		1.16	79.51	13.62	URTIs	'1100048378	Nasopharyngeal swabs	2013-09-17	2013-09-30	no	negative		negative		negative		negative	negative	negative		negative	negative
'01040413A7145	male	1968-06-11	2013-03-19	2013-03-20	yes	38.4	no	no	yes	yes	yes	3.93		0.47	81.31	12.02	URTIs	'1100046331	Nasopharyngeal swabs	2013-03-20	2013-03-28	no	negative		negative		negative		negative	negative	negative		negative	negative
'01040413A7404	male	1983-11-27	2013-12-04	2013-12-05	yes	38.4	yes	no	yes	yes	yes	10.3					URTIs	'1100049012	Nasopharyngeal swabs	2013-12-05	2013-12-16	no	negative		negative		negative		negative	negative	negative		negative	negative
'01040412A7253	male	1981-01-01	2012-05-28	2012-05-28	yes	38.4	no	no	no	yes	yes	35		1		48.3	URTIs	'1100015948	Nasopharyngeal swabs	2012-05-28	2012-07-16	no	negative		negative		negative		negative	negative	negative		negative	negative
'01040112A6241	female	2000-05-15	2012-04-17	2012-04-17	yes	38.4	no	yes	yes	no	no						URTIs	'1100014255	Nasopharyngeal swabs	2012-04-17	2012-04-19	no	negative		negative		negative		negative	negative	negative		negative	negative
'01040112A6409	male	2007-03-04	2012-07-30	2012-07-30	yes	38.4	yes	yes	no	no	no						URTIs	'1100017381	Nasopharyngeal swabs	2012-07-30	2012-08-02	no	negative		negative		negative		negative	negative	negative		negative	negative
'01040113A6220	female	2009-03-29	2013-07-14	2013-07-14	yes	38.4	yes	no	no	no	no						URTIs	'1100047065	Nasopharyngeal swabs	2013-07-14	2013-07-22	no	negative		negative		negative		negative	negative	negative		negative	negative
'01040113A6211	female	2004-01-09	2013-06-30	2013-07-01	yes	38.4	no	yes	no	no	no						URTIs	'1100046984	Nasopharyngeal swabs	2013-07-01	2013-07-08	no	negative		negative		negative		negative	negative	negative		negative	negative
'01040412A7074	male	1981-03-01	2012-01-16	2012-01-18	yes	38.4	yes	no	yes	yes	yes						URTIs	'1100011012	Nasopharyngeal swabs	2012-01-18	2012-02-02	no	negative		negative		negative		negative	negative	negative		negative	negative
'01040112A6410	female	2004-01-01	2012-07-30	2012-07-31	yes	38.4	yes	yes	no	no	no	11.5	4.54	2.12	70.3	18.9	URTIs	'1100017399	Nasopharyngeal swabs	2012-07-31	2012-08-02	yes	negative		negative		negative		negative	negative	negative		negative	positive
'01040113A2688	male	2010-06-29	2013-08-05	2013-08-05	no	38.4	yes	no	yes	no	no	7.67	4.52	3.49			URTIs	'1100047537	Nasopharyngeal swabs	2013-08-05	2013-08-12	yes	negative		negative		negative		negative	negative	negative		negative	positive
'01040113A6289	male	2008-08-13	2013-08-05	2013-08-05	no	38.5	yes	no	yes	no	no	7.57	4.72	3.48	3.58	0.5	URTIs	'1100047545	Nasopharyngeal swabs	2013-08-05	2013-08-12	no	negative		negative		negative		negative	negative	negative		negative	negative
'01040412A7289	female	1983-02-24	2012-07-07	2012-07-07	yes	38.5	no	no	no	yes	yes	3.7		0.8	6.78	21.7	URTIs	'1100016532	Nasopharyngeal swabs	2012-07-07	2012-07-12	no	negative		negative		negative		negative	negative	negative		negative	negative
'01040412A7336	male	1948-10-26	2012-08-07	2012-08-07	yes	38.5	no	no	no	yes	yes	9.2	5	15.62	7.1	1.44	URTIs	'1100017605	Nasopharyngeal swabs	2012-08-07	2012-08-10	no	negative		negative		negative		negative	negative	negative		negative	negative
'01040413A7015	female	1942-07-01	2013-01-08	2013-01-09	yes	38.5	no	no	no	no	no	10		0.46	21.1	24.5	URTIs	'1100045366	Nasopharyngeal swabs	2013-01-09	2013-01-10	no	negative		negative		negative		negative	negative	negative		negative	negative
'01040112A6074	male	2004-01-01	2012-02-08	2012-02-08	yes	38.5	no	no	yes	no	no	1.2		30	30	40	URTIs	'1100011657	Nasopharyngeal swabs	2012-02-08	2012-02-29	no	negative		negative		negative		negative	negative	negative		negative	negative
'01040112B6116	male	2001-01-01	2012-02-28	2012-02-28	yes	38.5	yes	no	yes	no	no	4.02		1.09	32	45	URTIs	'1100012523	Nasopharyngeal swabs	2012-02-28	2012-03-01	no	negative		negative		negative		negative	negative	negative		negative	negative
'01040112B6141	female	2004-01-01	2012-03-06	2012-03-06	yes	38.5	yes	no	no	no	no	4.4		30	40	20	URTIs	'1100012770	Nasopharyngeal swabs	2012-03-06	2012-03-08	no	negative		negative		negative		negative	negative	negative		negative	negative
'01040112A6252	female	2001-02-01	2012-04-24	2012-04-24	yes	38.5	yes	yes	no	no	no	11.5		40	40		URTIs	'1100014362	Nasopharyngeal swabs	2012-04-24	2012-04-26	no	negative		negative		negative		negative	negative	negative		negative	negative
'01040112B6142	female	2007-01-01	2012-03-06	2012-03-06	yes	38.5	yes	no	no	no	no	55.4		30	40	30	URTIs	'1100012788	Nasopharyngeal swabs	2012-03-06	2012-03-08	no	negative		negative		negative		negative	negative	negative		negative	negative
'01040113A6045	male	2000-08-05	2013-03-09	2013-03-11	yes	38.5	no	no	no	no	no	9.5	4.6	19.5	41.5	45.3	URTIs	'1100046182	Nasopharyngeal swabs	2013-03-11	2013-03-12	no	negative		negative		negative		negative	negative	negative		negative	negative
'01040113A6530	male	2011-03-12	2013-12-01	2013-12-02	yes	38.5	yes	no	yes	no	no	4.62	4.12	2.13	42	45	URTIs	'1100048931	Nasopharyngeal swabs	2013-12-02	2013-12-09	no	negative		negative		negative		negative	negative	negative		negative	negative
'01040112a6326	female	2000-03-27	2012-06-11	2012-06-12	yes	38.5	yes	no	yes	no	no	6.02	4.1	2.16	42	43	URTIs	'1100015666	Nasopharyngeal swabs	2012-06-12	2012-07-16	no	negative		negative		negative		negative	negative	negative		negative	negative
'01040112a6323	female	2002-03-10	2012-06-10	2012-06-11	yes	38.5	yes	yes	no	no	no	6.03	4.12	3.12	42	46	URTIs	'1100015633	Nasopharyngeal swabs	2012-06-11	2012-07-16	no	negative		negative		negative		negative	negative	negative		negative	negative
'01040112A6395	female	2011-11-03	2012-07-23	2012-07-24	yes	38.5	yes	no	yes	no	no	6.42	4.12	43	42	2.01	URTIs	'1100017167	Nasopharyngeal swabs	2012-07-24	2012-07-26	no	negative		negative		negative		negative	negative	negative		negative	negative
'01040112B6147	female	2009-01-01	2012-03-07	2012-03-07	yes	38.5	yes	no	no	no	no	4.64		2.02	43	46	URTIs	'1100012838	Nasopharyngeal swabs	2012-03-07	2012-03-08	no	negative		negative		negative		negative	negative	negative		negative	negative
'01040113A6250	female	2002-05-29	2013-07-22	2013-07-23	yes	38.5	yes	no	no	no	no	7.25	4.25	2.03	43	46	URTIs	'1100047156	Nasopharyngeal swabs	2013-07-23	2013-08-05	no	negative		negative		negative		negative	negative	negative		negative	negative
'01040112B6008	male	2004-01-01	2012-01-03	2012-01-03	yes	38.5	yes	no	yes	no	no	3.25		2.12	44	23	URTIs	'1100010154	Nasopharyngeal swabs	2012-01-04	2012-01-04	no	negative		negative		negative		negative	negative	negative		negative	negative
'01040112a6268	male	2006-01-01	2012-05-07	2012-05-07	yes	38.5	yes	no	yes	no	no	4.52		2.01	45	47	URTIs	'1100014651	Nasopharyngeal swabs	2012-05-07	2012-06-25	no	negative		negative		negative		negative	negative	negative		negative	negative
'01040112a6272	male	2005-01-01	2012-05-07	2012-05-08	yes	38.5	yes	no	yes	no	no	5.62		2.01	46	48	URTIs	'1100014693	Nasopharyngeal swabs	2012-05-08	2012-06-25	no	negative		negative		negative		negative	negative	negative		negative	negative
'01040113A6018	female	2009-02-12	2013-01-20	2013-01-21	yes	38.5	yes	yes	no	no	no	6.4	420		48	46	URTIs	'1100045689	Nasopharyngeal swabs	2013-01-21	2013-01-24	no	negative		negative		negative		negative	negative	negative		negative	negative
'01040412A7081	male	1996-01-01	2012-01-29	2012-01-30	yes	38.5	yes	no	yes	yes	yes	3.6		3	51.3	34.9	URTIs	'1100011350	Nasopharyngeal swabs	2012-01-30	2012-02-02	no	negative		negative		negative		negative	negative	negative		negative	negative
'01040112A6225	male	2004-01-01	2012-04-09	2012-04-10	yes	38.5	yes	yes	no	no	no	9.5		2.1	53	31	URTIs	'1100014040	Nasopharyngeal swabs	2012-04-10	2012-04-11	no	negative		negative		negative		negative	negative	negative		negative	negative
'01040112A6226	male	2005-12-02	2012-04-09	2012-04-10	yes	38.5	yes	yes	no	no	no	6.87		2.49	53.3	34.2	URTIs	'1100014057	Nasopharyngeal swabs	2012-04-10	2012-04-11	no	negative		negative		negative		negative	negative	negative		negative	negative
'01040112A6200	male	2007-01-01	2012-04-01	2012-04-01	yes	38.5	yes	yes	no	no	no			2.9	54	35	URTIs	'1100013695	Nasopharyngeal swabs	2012-04-01	2012-04-05	no	negative		negative		negative		negative	negative	negative		negative	negative
'01040412A7211	female	1954-01-28	2012-05-14	2012-05-15	yes	38.5	yes	no	yes	yes	yes	6.9		2.5	54.3	35.7	URTIs	'1100014909	Nasopharyngeal swabs	2012-05-15	2012-06-25	no	negative		negative		negative		negative	negative	negative		negative	negative
'01040112A6199	male	2007-01-01	2012-04-01	2012-04-01	yes	38.5	yes	yes	no	no	no	6.6		3.94	55.3	37.3	URTIs	'1100013687	Nasopharyngeal swabs	2012-04-01	2012-04-05	no	negative		negative		negative		negative	negative	negative		negative	negative
'01040112A6206	male	2005-12-12	2012-04-02	2012-04-02	yes	38.5	no	yes	yes	no	no	7.81		2.44	55.7	31.2	URTIs	'1100013752	Nasopharyngeal swabs	2012-04-02	2012-04-05	no	negative		negative		negative		negative	negative	negative		negative	negative
'01040112A6249	female	2004-04-14	2012-04-24	2012-04-24	yes	38.5	no	no	yes	no	no	5.7			60	13	URTIs	'1100014339	Nasopharyngeal swabs	2012-04-24	2012-04-26	no	negative		negative		negative		negative	negative	negative		negative	negative
'01040112A6240	female	2002-01-27	2012-04-17	2012-04-17	yes	38.5	yes	yes	yes	no	no	6.15		1.31	60.5	21.3	URTIs	'1100014248	Nasopharyngeal swabs	2012-04-17	2012-04-19	no	negative		negative		negative		negative	negative	negative		negative	negative
'01040112A6171	male	2007-10-28	2012-03-18	2012-03-18	yes	38.5	yes	yes	yes	no	no	4.5			61	40	URTIs	'1100013224	Nasopharyngeal swabs	2012-03-18	2012-03-22	no	negative		negative		negative		negative	negative	negative		negative	negative
'01040413A7017	female	1981-07-17	2013-01-10	2013-01-11	yes	38.5	no	no	yes	no	yes	3.98		1.05	61.9	26.4	URTIs	'1100045382	Nasopharyngeal swabs	2013-01-11	2013-01-17	no	negative		negative		negative		negative	negative	negative		negative	negative
'01040112B6109	male	1998-01-01	2012-02-27	2012-02-27	yes	38.5	yes	no	yes	no	no	6.23		0.95	62.5	15.2	URTIs	'1100012325	Nasopharyngeal swabs	2012-02-27	2012-03-01	no	negative		negative		negative		negative	negative	negative		negative	negative
'01040412A7110	female	1956-01-01	2012-02-16	2012-02-19	yes	38.5	yes	no	yes	no	no	6.7		1.3	64.3	20	URTIs	'1100012168	Nasopharyngeal swabs	2012-02-19	2012-02-23	no	negative		negative		negative		negative	negative	negative		negative	negative
'01040112B6151	female	2004-01-30	2012-03-11	2012-03-11	yes	38.5	yes	no	no	no	no	10.95		2.71	65.1	24.7	URTIs	'1100012945	Nasopharyngeal swabs	2012-03-11	2012-03-13	no	negative		negative		negative		negative	negative	negative		negative	negative
'01040412A7230	female	1960-01-25	2012-06-02	2012-06-02	yes	38.5	yes	no	no	yes	yes	4.2		1	68.8	22.7	URTIs	'1100015518	Nasopharyngeal swabs	2012-06-02	2012-07-16	no	negative		negative		negative		negative	negative	negative		negative	negative
'01040112A6045	male	2005-04-19	2012-01-18	2012-01-19	yes	38.5	yes	no	no	no	no	12.95		3	69.1	23.2	URTIs	'1100010915	Nasopharyngeal swabs	2012-01-19	2012-01-19	no	negative		negative		negative		negative	negative	negative		negative	negative
'01040412A7231	male	1990-01-01	2012-05-29	2012-05-29	yes	38.5	no	no	yes	yes	yes	6.6		1.2	69.3	17.9	URTIs	'1100015526	Nasopharyngeal swabs	2012-06-03	2012-07-16	no	negative		negative		negative		negative	negative	negative		negative	negative
'01040112A6178	male	2006-03-31	2012-03-18	2012-03-19	yes	38.5	yes	yes	no	no	no	5.62		1.07	69.6	19	URTIs	'1100013299	Nasopharyngeal swabs	2012-03-19	2012-03-22	no	negative		negative		negative		negative	negative	negative		negative	negative
'01040413A7337	female	1949-04-02	2013-07-30	2013-08-01	yes	38.5	yes	no	no	no	no	7.74		1.6	70	20.7	URTIs	'1100047594	Nasopharyngeal swabs	2013-08-01	2013-08-12	no	negative		negative		negative		negative	negative	negative		negative	negative
'01040112A6224	male	1999-01-01	2012-04-09	2012-04-10	yes	38.5	yes	yes	yes	no	no	9.19		1.85	70	20.1	URTIs	'1100014032	Nasopharyngeal swabs	2012-04-10	2012-04-11	no	negative		negative		negative		negative	negative	negative		negative	negative
'01040413A7325	female	1986-11-12	2013-07-16	2013-07-17	yes	38.5	yes	no	yes	yes	yes	7.61		1.36	70.44	17.94	URTIs	'1100047388	Nasopharyngeal swabs	2013-07-17	2013-07-22	no	negative		negative		negative		negative	negative	negative		negative	negative
'01040413A7009	female	1986-07-11	2013-01-06	2013-01-06	yes	38.5	yes	yes	yes	yes	yes	10.2	4.98	2.03	72.81	19.82	URTIs	'1100045309	Nasopharyngeal swabs	2013-01-06	2013-01-10	no	negative		negative		negative		negative	negative	negative		negative	negative
'01040412A7176	male	1989-01-01	2012-04-03	2012-04-03	yes	38.5	no	no	yes	no	yes	9.8		1.2	73	12.2	URTIs	'1100013935	Nasopharyngeal swabs	2012-04-03	2012-04-05	no	negative		negative		negative		negative	negative	negative		negative	negative
'01040412A7041	male	1991-01-11	2012-01-11	2012-01-12	yes	38.5	no	yes	yes	yes	yes	9.5		1.6	73.2	16.4	URTIs	'1100010774	Nasopharyngeal swabs	2012-01-12	2012-01-19	no	negative		negative		negative		negative	negative	negative		negative	negative
'01040412A7234	male	1984-04-13	2012-06-01	2012-06-04	yes	38.5	no	no	no	yes	yes	7		1	73.4	14.5	URTIs	'1100015559	Nasopharyngeal swabs	2012-06-04	2012-07-16	no	negative		negative		negative		negative	negative	negative		negative	negative
'01040412A7273	female	1976-12-03	2012-06-30	2012-07-01	yes	38.5	yes	yes	yes	no	yes	8	3.55	1.2	73.7		URTIs	'1100016250	Nasopharyngeal swabs	2012-07-01	2012-07-05	no	negative		negative		negative		negative	negative	negative		negative	negative
'01040412A7282	female	1971-11-23	2012-06-30	2012-07-02	yes	38.5	no	no	yes	yes	yes	3.8	5.16	0.6	73.8	16.6	URTIs	'1100016342	Nasopharyngeal swabs	2012-07-04	2012-07-05	no	negative		negative		negative		negative	negative	negative		negative	negative
'01040412A7263	male	1987-11-02	2012-06-25	2012-06-26	yes	38.5	no	no	yes	yes	yes	4.6	4.7	0.6	74	12.1	URTIs	'1100016086	Nasopharyngeal swabs	2012-06-26	2012-06-29	no	negative		negative		negative		negative	negative	negative		negative	negative
'01040412A7167	female	1978-01-01	2012-03-26	2012-03-28	yes	38.5	yes	no	no	no	yes	9.2		1.6	74.1	17.8	URTIs	'1100013653	Nasopharyngeal swabs	2012-03-28	2012-03-29	no	negative		negative		negative		negative	negative	negative		negative	negative
'01040413A7223	female	1962-07-16	2013-04-14	2013-04-16	yes	38.5	yes	yes	no	yes	yes	28		0.6	74.7	21	URTIs	'1100046547	Nasopharyngeal swabs	2013-04-16	2013-04-26	no	negative		negative		negative		negative	negative	negative		negative	negative
'01040412A7096	male	2012-02-13	2012-02-13	2012-02-14	yes	38.5	yes	no	no	yes	yes	9.6		1.5	74.9	16.1	URTIs	'1100011871	Nasopharyngeal swabs	2012-02-14	2012-02-16	no	negative		negative		negative		negative	negative	negative		negative	negative
'01040412A7003	female	1985-01-01	2012-01-03	2012-01-03	yes	38.5	no	no	yes	yes	yes	7.4		0.8	75	13.1	URTIs	'1100010030	Nasopharyngeal swabs	2012-01-04	2012-01-04	no	negative		negative		negative		negative	negative	negative		negative	negative
'01040413A7052	female	1977-04-13	2013-01-30	2013-01-31	yes	38.5	yes	yes	no	yes	yes	6.5		1.35	75.01	20.9	URTIs	'1100045960	Nasopharyngeal swabs	2013-01-31	2013-02-07	no	negative		negative		negative		negative	negative	negative		negative	negative
'01040413A7201	male	1993-07-01	2013-04-10	2013-04-12	yes	38.5	no	yes	no	yes	yes	5.9		0.9	75.7	15.7	URTIs	'1100046448	Nasopharyngeal swabs	2013-04-12	2013-04-15	no	negative		negative		negative		negative	negative	negative		negative	negative
'01040413A7297	female	1969-08-01	2013-05-27	2013-05-27	no	38.5	no	no	yes	yes	yes	11.27		1.84	76.21	16.32	URTIs	'1100046778	Nasopharyngeal swabs	2013-05-27	2013-05-30	no	negative		negative		negative		negative	negative	negative		negative	negative
'01040413A7203	male	1989-12-08	2013-04-09	2013-04-12	yes	38.5	no	yes	yes	no	no	5.9		0.9	77.7	14.6	URTIs	'1100046463	Nasopharyngeal swabs	2013-04-12	2013-04-15	no	negative		negative		negative		negative	negative	negative		negative	negative
'01040413A7361	male	1989-06-19	2013-09-11	2013-09-12	yes	38.5	no	no	yes	yes	yes	9.7		1.46	77.81	15.12	URTIs	'1100048238	Nasopharyngeal swabs	2013-09-12	2013-09-23	no	negative		negative		negative		negative	negative	negative		negative	negative
'01040413A7294	male	1988-10-09	2013-05-27	2013-05-27	no	38.5	no	yes	no	yes	yes	10.93		1.51	79.31	13.82	URTIs	'1100046745	Nasopharyngeal swabs	2013-05-27	2013-05-30	no	negative		negative		negative		negative	negative	negative		negative	negative
'01040412A7292	female	1983-11-04	2012-07-08	2012-07-09	yes	38.5	no	no	yes	yes	yes	6.6	102	0.9	79.4	13.2	URTIs	'1100016565	Nasopharyngeal swabs	2012-07-09	2012-07-12	no	negative		negative		negative		negative	negative	negative		negative	negative
'01040413A7327	male	1997-10-30	2013-07-21	2013-07-22	yes	38.5	no	no	yes	yes	yes	11.5		1.57	82.31	13.12	URTIs	'1100047404	Nasopharyngeal swabs	2013-07-22	2013-07-29	no	negative		negative		negative		negative	negative	negative		negative	negative
'01040413A7409	male	1950-02-24	2013-12-06	2013-12-07	yes	38.5	no	no	no	yes	yes	4.71					URTIs	'1100049061	Nasopharyngeal swabs	2013-12-07	2013-12-16	no	negative		negative		negative		negative	negative	negative		negative	negative
'01040413A7410	male	1997-06-08	2013-12-07	2013-12-08	yes	38.5	yes	yes	yes	yes	yes	7.27					URTIs	'1100049079	Nasopharyngeal swabs	2013-12-08	2013-12-16	no	negative		negative		negative		negative	negative	negative		negative	negative
'01040413A7407	female	1982-10-25	2013-12-07	2013-12-07	yes	38.5	yes	no	yes	yes	yes	7.56					URTIs	'1100049046	Nasopharyngeal swabs	2013-12-07	2013-12-16	no	negative		negative		negative		negative	negative	negative		negative	negative
'01040112A6234	male	2000-12-08	2012-04-16	2012-04-16	yes	38.5	no	yes	yes	no	no						URTIs	'1100014131	Nasopharyngeal swabs	2012-04-16	2012-04-19	no	negative		negative		negative		negative	negative	negative		negative	negative
'01040112a6296	female	2006-08-21	2012-05-23	2012-05-23	yes	38.5	no	yes	yes	yes	no						URTIs	'1100015153	Nasopharyngeal swabs	2012-05-23	2012-07-16	no	negative		negative		negative		negative	negative	negative		negative	negative
'01040112B6148	female	2003-10-07	2012-03-10	2012-03-11	yes	38.5	yes	no	yes	no	no						URTIs	'1100012911	Nasopharyngeal swabs	2012-03-11	2012-03-13	no	negative		negative		negative		negative	negative	negative		negative	negative
'01040112a6306	female	2008-07-28	2012-05-28	2012-05-28	no	38.5	yes	no	yes	no	no	3.15	3.25	1.05	32	40	URTIs	'1100015252	Nasopharyngeal swabs	2012-05-28	2012-07-16	yes	negative		negative		negative		negative	negative	positive	HCoV-229E	negative	negative
'01040113A6108	female	2010-10-04	2013-04-22	2013-04-22	yes	38.5	yes	no	yes	no	no	6.68	5.06	2.99	38.1	44.8	URTIs	'1100046497	Nasopharyngeal swabs	2013-04-22	2013-04-23	yes	negative		negative		negative		positive	negative	negative		negative	negative
'01040112B6146	female	2011-01-01	2012-03-07	2012-03-07	yes	38.5	yes	yes	no	no	no	3.59		1.02	43	38	URTIs	'1100012820	Nasopharyngeal swabs	2012-03-07	2012-03-08	yes	negative		positive	RSV-A	negative		negative	negative	negative		negative	negative
'01040112A6060	male	1999-01-31	2012-01-31	2012-02-01	yes	38.5	yes	yes	no	no	no	7.2		2.12	43	52	URTIs	'1100011434	Nasopharyngeal swabs	2012-02-01	2012-02-02	yes	negative		positive	RSV-A	negative		negative	negative	negative		negative	negative
'01040112A6208	male	2004-03-12	2012-04-01	2012-04-02	yes	38.5	yes	yes	no	no	no	5.92		1.72	55.4	29.1	URTIs	'1100013778	Nasopharyngeal swabs	2012-04-02	2012-04-05	yes	negative		negative		negative		negative	negative	positive	HCoV-229E	negative	negative
'01040112B6027	female	2004-10-14	2012-01-09	2012-01-10	yes	38.5	yes	yes	no	no	no	9.12		2.12	63.4	22.2	URTIs	'1100010345	Nasopharyngeal swabs	2012-01-10	2012-01-12	yes	negative		negative		negative		negative	negative	positive	HCoV-229E	negative	negative
'01040412A7233	male	1986-04-20	2012-06-03	2012-06-04	yes	38.5	yes	no	yes	no	yes	6.9		1.7	64.3	24.4	URTIs	'1100015542	Nasopharyngeal swabs	2012-06-04	2012-07-16	yes	negative		negative		negative		negative	negative	positive	HCoV-OC43	negative	negative
'01040112B6137	female	2003-12-13	2012-03-05	2012-03-06	yes	38.5	yes	yes	no	no	no	7.89		1.97	65.3	25	URTIs	'1100012739	Nasopharyngeal swabs	2012-03-06	2012-03-08	yes	negative		positive	RSV-A	negative		negative	negative	negative		negative	negative
'01040112B6132	male	2002-03-11	2012-03-04	2012-03-04	yes	38.5	yes	yes	no	no	no	9.73		1.27	66.3	13.1	URTIs	'1100012689	Nasopharyngeal swabs	2012-03-04	2012-03-08	yes	negative		negative		negative		negative	negative	positive	HCoV-OC43	negative	negative
'01040413A7368	female	1962-01-30	2013-09-14	2013-09-15	yes	38.5	no	yes	yes	yes	yes	5.81		1.31	66.84	22.54	URTIs	'1100048303	Nasopharyngeal swabs	2013-09-15	2013-09-23	yes	negative		negative		negative		negative	negative	negative		negative	positive
'01040112A6400	female	2007-05-09	2012-07-24	2012-07-25	yes	38.5	yes	yes	no	no	no	10.81	4.27	1.48	73.1	13.7	URTIs	'1100017217	Nasopharyngeal swabs	2012-07-25	2012-07-26	yes	negative		negative		negative		negative	negative	negative		negative	positive
'01040112A6237	female	2001-01-01	2012-04-16	2012-04-17	yes	38.5	yes	no	no	no	no	7.04		1	76.1	21	URTIs	'1100014214	Nasopharyngeal swabs	2012-04-17	2012-04-19	yes	negative		negative		negative		negative	negative	negative		negative	positive
'01040112A6418	female	1997-11-26	2012-08-01	2012-08-01	yes	38.5	no	no	yes	no	no						URTIs	'1100017472	Nasopharyngeal swabs	2012-08-01	2012-08-02	yes	negative		negative		negative		negative	negative	negative		negative	positive
'01040112A6075	female	2001-11-21	2012-02-08	2012-02-08	yes	38.6	no	no	yes	no	no	9.12		0.64	8.5	7	URTIs	'1100011665	Nasopharyngeal swabs	2012-02-08	2012-02-09	no	negative		negative		negative		negative	negative	negative		negative	negative
'01040412A7128	male	1985-01-01	2012-02-25	2012-02-27	yes	38.6	yes	yes	yes	no	no	7.6		3.5	35.1	46.2	URTIs	'1100012408	Nasopharyngeal swabs	2012-02-27	2012-03-01	no	negative		negative		negative		negative	negative	negative		negative	negative
'01040112A6049	male	2010-10-18	2012-01-29	2012-01-30	yes	38.6	yes	no	no	no	no	7.23		3.52	40.6	48.7	URTIs	'1100010956	Nasopharyngeal swabs	2012-01-30	2012-02-02	no	negative		negative		negative		negative	negative	negative		negative	negative
'01040112A6032	female	2003-08-14	2012-01-15	2012-01-16	yes	38.6	no	no	yes	no	no	4.6			50	42	URTIs	'1100010691	Nasopharyngeal swabs	2012-01-16	2012-01-17	no	negative		negative		negative		negative	negative	negative		negative	negative
'01040112A6042	female	2000-07-08	2012-01-17	2012-01-18	yes	38.6	no	no	yes	no	no	4.7			50	44	URTIs	'1100010881	Nasopharyngeal swabs	2012-01-18	2012-01-19	no	negative		negative		negative		negative	negative	negative		negative	negative
'01040412A7108	male	1979-01-01	2012-02-16	2012-02-17	yes	38.6	yes	no	yes	no	yes	3.8		1.2	52.2	31.7	URTIs	'1100012143	Nasopharyngeal swabs	2012-02-17	2012-02-23	no	negative		negative		negative		negative	negative	negative		negative	negative
'010402112A7101	female	1984-01-01	2012-02-11	2012-02-13	yes	38.6	yes	no	yes	yes	no	3.7		1	58.5	26.6	URTIs	'1100011921	Nasopharyngeal swabs	2012-02-15	2012-02-16	no	negative		negative		negative		negative	negative	negative		negative	negative
'01040412A7063	female	1989-01-01	2012-01-20	2012-01-21	yes	38.6	no	no	no	yes	no	7		1.6	64.9	23.1	URTIs	'1100011178	Nasopharyngeal swabs	2012-01-21	2012-02-02	no	negative		negative		negative		negative	negative	negative		negative	negative
'01040412A7065	female	1984-01-01	2012-01-18	2012-01-21	yes	38.6	yes	yes	no	yes	yes	5.2		1.4	65	27.2	URTIs	'1100011194	Nasopharyngeal swabs	2012-01-21	2012-02-02	no	negative		negative		negative		negative	negative	negative		negative	negative
'01040412A7201	male	1986-03-20	2012-05-06	2012-05-07	yes	38.6	yes	yes	yes	yes	yes	8.9		1.1	69.4	12.9	URTIs	'1100014800	Nasopharyngeal swabs	2012-05-07	2012-06-25	no	negative		negative		negative		negative	negative	negative		negative	negative
'01040412A7079	female	1961-01-01	2012-01-29	2012-01-30	yes	38.6	yes	no	yes	yes	yes	7		1.5	70.5	21	URTIs	'1100011335	Nasopharyngeal swabs	2012-01-30	2012-02-02	no	negative		negative		negative		negative	negative	negative		negative	negative
'01040412A7028	male	1980-01-06	2012-01-06	2012-01-08	yes	38.6	yes	yes	yes	yes	yes	3.6		0.8	70.9	21.8	URTIs	'1100010576	Nasopharyngeal swabs	2012-01-08	2012-01-12	no	negative		negative		negative		negative	negative	negative		negative	negative
'01040412A7221	male	1993-05-24	2012-05-24	2012-05-25	yes	38.6	no	no	no	yes	yes	6.2		1	72.8	16.9	URTIs	'1100015328	Nasopharyngeal swabs	2012-05-25	2012-07-16	no	negative		negative		negative		negative	negative	negative		negative	negative
'010404	male	1976-01-01	2012-04-29	2012-04-29	yes	38.6	no	no	yes	yes	yes	4.9		0.7	73.9	15.2	URTIs	'1100014487	Nasopharyngeal swabs	2012-04-29	2012-05-03	no	negative		negative		negative		negative	negative	negative		negative	negative
'01040112A6091	female	2008-02-11	2012-02-16	2012-02-16	yes	38.6	yes	no	no	no	no	6.69		1.04	74.1	15.5	URTIs	'1100011822	Nasopharyngeal swabs	2012-02-16	2012-02-16	no	negative		negative		negative		negative	negative	negative		negative	negative
'01040412A7196	male	1981-01-01	2012-04-30	2012-05-01	yes	38.6	no	no	no	yes	yes	7.1		1.1	74.8	15.4	URTIs	'1100014511	Nasopharyngeal swabs	2012-05-01	2012-05-03	no	negative		negative		negative		negative	negative	negative		negative	negative
'01040412A7260	female	1978-08-14	2012-06-23	2012-06-24	yes	38.6	no	no	no	yes	yes	8.19	3.68	0.7	76.7	12.14	URTIs	'1100016052	Nasopharyngeal swabs	2012-06-24	2012-06-29	no	negative		negative		negative		negative	negative	negative		negative	negative
'01040412A7091	male	1947-01-01	2012-02-08	2012-02-09	yes	38.6	no	no	no	no	no	3.8		1.4	78.1	13.4	URTIs	'1100011566	Nasopharyngeal swabs	2012-02-09	2012-02-20	no	negative		negative		negative		negative	negative	negative		negative	negative
'01040413A7318	male	1968-07-08	2013-07-13	2013-07-14	yes	38.6	no	no	yes	no	yes	7.36	4.4	0.68	80.61	9.22	URTIs	'1100047313	Nasopharyngeal swabs	2013-07-14	2013-07-22	no	negative		negative		negative		negative	negative	negative		negative	negative
'01040112a6334	male	2002-06-28	2012-06-18	2012-06-18	yes	38.6	yes	no	yes	no	no	15.27	5.16	1.34	82.7	8.8	URTIs	'1100015740	Nasopharyngeal swabs	2012-06-18	2012-07-16	no	negative		negative		negative		negative	negative	negative		negative	negative
'01040113A6031	female	2008-11-18	2013-02-17	2013-02-20	yes	38.6	yes	yes	yes	no	no	7.3	4.2				URTIs	'1100046034	Nasopharyngeal swabs	2013-02-20	2013-02-27	no	negative		negative		negative		negative	negative	negative		negative	negative
'01040112B6113	female	2004-01-01	2012-02-28	2012-02-28	yes	38.7	yes	no	no	no	no	4.9		30	40	40	URTIs	'1100012499	Nasopharyngeal swabs	2012-02-28	2012-03-01	no	negative		negative		negative		negative	negative	negative		negative	negative
'01040112A6514	male	2004-10-13	2012-12-22	2012-12-23	yes	38.7	yes	no	no	no	no	4.6	460		44	50	URTIs	'1100019924	Nasopharyngeal swabs	2012-12-23	2012-12-25	no	negative		negative		negative		negative	negative	negative		negative	negative
'01040112A6257	female	2005-07-29	2012-05-01	2012-05-02	yes	38.7	yes	yes	no	no	no	5.56			51.5	31.7	URTIs	'1100014545	Nasopharyngeal swabs	2012-05-02	2012-05-03	no	negative		negative		negative		negative	negative	negative		negative	negative
'01040413A7374	male	1987-05-05	2013-09-20	2013-09-22	yes	38.7	no	no	no	no	no	8.8		2.34	61.24	21.24	URTIs	'1100048410	Nasopharyngeal swabs	2013-09-24	2013-09-30	no	negative		negative		negative		negative	negative	negative		negative	negative
'01040112A6264	female	2004-04-14	2012-05-02	2012-05-03	yes	38.7	yes	yes	no	no	no	7.81		1.62	61.9	20.7	URTIs	'1100014610	Nasopharyngeal swabs	2012-05-03	2012-05-03	no	negative		negative		negative		negative	negative	negative		negative	negative
'01040412A7204	male	1986-07-04	2012-05-09	2012-05-09	yes	38.7	no	no	no	yes	yes	7.4		1	62.9	12.9	URTIs	'1100014834	Nasopharyngeal swabs	2012-05-09	2012-06-25	no	negative		negative		negative		negative	negative	negative		negative	negative
'01040412A7062	female	1980-01-01	2012-01-20	2012-01-21	yes	38.7	yes	no	yes	yes	yes	5.8		1.9	63.8	25.8	URTIs	'1100011160	Nasopharyngeal swabs	2012-01-21	2012-02-02	no	negative		negative		negative		negative	negative	negative		negative	negative
'01040412A7183	male	1990-01-01	2012-04-15	2012-04-16	yes	38.7	yes	yes	yes	no	no	7		1.3	65.7	18.4	URTIs	'1100014198	Nasopharyngeal swabs	2012-04-16	2012-04-19	no	negative		negative		negative		negative	negative	negative		negative	negative
'01040112B6017	male	2004-10-21	2012-01-06	2012-01-07	yes	38.7	yes	yes	no	no	no	4.13		0.95	66.4	23	URTIs	'1100010246	Nasopharyngeal swabs	2012-01-07	2012-01-10	no	negative		negative		negative		negative	negative	negative		negative	negative
'01040112A6413	male	2003-12-04	2012-07-31	2012-07-31	yes	38.7	no	no	yes	no	no	5.63	4.66	0.75	68.7	13.3	URTIs	'1100017423	Nasopharyngeal swabs	2012-07-31	2012-08-02	no	negative		negative		negative		negative	negative	negative		negative	negative
'01040213A7371	male	1980-12-31	2013-09-22	2013-09-23	yes	38.7	yes	no	no	no	yes	6.29		1.38	71.8	21.9	URTIs	'1100048386	Nasopharyngeal swabs	2013-09-23	2013-09-30	no	negative		negative		negative		negative	negative	negative		negative	negative
'01040412A7198	male	1954-08-02	2012-05-02	2012-05-03	yes	38.7	no	no	yes	yes	yes	5.9		0.8	72.9	14.4	URTIs	'1100014776	Nasopharyngeal swabs	2012-05-03	2012-06-25	no	negative		negative		negative		negative	negative	negative		negative	negative
'01040412a7238	female	1985-01-01	2012-06-10	2012-06-11	yes	38.7	yes	no	yes	yes	yes	89		1.4	74	15.7	URTIs	'1100015591	Nasopharyngeal swabs	2012-06-11	2012-07-16	no	negative		negative		negative		negative	negative	negative		negative	negative
'01040413A7306	female	1992-12-24	2013-06-01	2013-06-02	yes	38.7	no	no	yes	yes	yes	6.28		0.94	74.81	15.02	URTIs	'1100046885	Nasopharyngeal swabs	2013-06-02	2013-06-06	no	negative		negative		negative		negative	negative	negative		negative	negative
'01040112B6112	female	2004-04-23	2012-02-27	2012-02-27	yes	38.7	yes	no	yes	no	no	6.4		1.26	75	20	URTIs	'1100012358	Nasopharyngeal swabs	2012-02-27	2012-03-01	no	negative		negative		negative		negative	negative	negative		negative	negative
'01040112B6111	female	2005-11-17	2012-02-27	2012-02-27	yes	38.7	yes	yes	no	no	no	11.03		1.86	75.8	16.9	URTIs	'1100012341	Nasopharyngeal swabs	2012-02-27	2012-03-01	no	negative		negative		negative		negative	negative	negative		negative	negative
'01040413A7346	female	1990-08-04	2013-08-05	2013-08-05	yes	38.7	yes	yes	yes	yes	yes	10.3		1.7	77.64	16.54	URTIs	'1100047685	Nasopharyngeal swabs	2013-08-05	2013-08-12	no	negative		negative		negative		negative	negative	negative		negative	negative
'01040413A7027	male	1995-08-09	2013-01-13	2013-01-13	yes	38.7	yes	yes	no	yes	yes	9.1		1.15	80.71	12.72	URTIs	'1100045580	Nasopharyngeal swabs	2013-01-15	2013-01-17	no	negative		negative		negative		negative	negative	negative		negative	negative
'01040413A7316	female	1977-03-14	2013-07-09	2013-07-10	yes	38.7	yes	no	no	yes	yes	8.93	3.94	1.32	81.91	14.82	URTIs	'1100047297	Nasopharyngeal swabs	2013-07-10	2013-07-15	no	negative		negative		negative		negative	negative	negative		negative	negative
'01040112B6140	female	2009-01-01	2012-03-05	2012-03-05	yes	38.7	yes	no	yes	no	no	3.12		2.01	51	56	URTIs	'1100012762	Nasopharyngeal swabs	2012-03-06	2012-03-08	yes	negative		negative		negative		positive	negative	negative		negative	negative
'01040413A7345	male	1949-03-22	2013-08-04	2013-08-05	yes	38.7	yes	yes	yes	yes	yes	6.35		1.17	75.71	18.42	URTIs	'1100047677	Nasopharyngeal swabs	2013-08-05	2013-08-12	yes	negative		negative		positive	HPIV-1	negative	negative	negative		negative	negative
'01040413A7032	male	1961-03-08	2013-01-14	2013-01-15	yes	38.7	yes	no	no	yes	yes	6.1		0.15	79.81	14.02	URTIs	'1100045630	Nasopharyngeal swabs	2013-01-15	2013-01-17	yes	negative		negative		negative		positive	negative	negative		negative	negative
'01040413A7264	female	1991-11-01	2013-05-04	2013-05-07	yes	38.7	no	no	no	yes	yes	3.8		0.7	79.9	18.3	URTIs	'1100046612	Nasopharyngeal swabs	2013-05-07	2013-05-09	yes	negative		positive	RSV-A	positive	HPIV-2	negative	negative	negative		negative	negative
'01040412A7335	female	1946-03-27	2012-08-06	2012-08-07	yes	38.8	no	no	no	yes	yes	9.9	4.67	29.6	6.07	2.92	URTIs	'1100017597	Nasopharyngeal swabs	2012-08-07	2012-08-10	no	negative		negative		negative		negative	negative	negative		negative	negative
'01040112B6099	female	2006-01-01	2012-02-20	2012-02-20	yes	38.8	yes	no	yes	no	no	3.85		2.02	42	40	URTIs	'1100012051	Nasopharyngeal swabs	2012-02-20	2012-02-23	no	negative		negative		negative		negative	negative	negative		negative	negative
'01040113A6531	male	1999-02-03	2013-12-01	2013-12-02	yes	38.8	yes	no	yes	no	no	5.62	4.23	2.13	42	48	URTIs	'1100048949	Nasopharyngeal swabs	2013-12-02	2013-12-09	no	negative		negative		negative		negative	negative	negative		negative	negative
'01040113A6521	male	2010-03-06	2013-11-17	2013-11-18	yes	38.8	yes	yes	yes	no	no	6.42	4.12	2.12	42	43	URTIs	'1100048824	Nasopharyngeal swabs	2013-11-18	2013-11-25	no	negative		negative		negative		negative	negative	negative		negative	negative
'01040112a6312	male	2008-10-29	2012-06-03	2012-06-04	yes	38.8	yes	yes	no	no	no	9.4	4.55	1.02	43	45	URTIs	'1100015393	Nasopharyngeal swabs	2012-06-04	2012-07-16	no	negative		negative		negative		negative	negative	negative		negative	negative
'01040112a6277	female	2003-01-01	2012-05-09	2012-05-09	yes	38.8	yes	no	yes	no	no	5.92		2.04	46	50	URTIs	'1100014743	Nasopharyngeal swabs	2012-05-09	2012-06-25	no	negative		negative		negative		negative	negative	negative		negative	negative
'01040412A7174	female	1988-01-01	2012-03-30	2012-04-01	yes	38.8	no	no	yes	yes	yes	7.9		26	50.5	33.12	URTIs	'1100013919	Nasopharyngeal swabs	2012-04-01	2012-04-05	no	negative		negative		negative		negative	negative	negative		negative	negative
'01040412A7272	female	1988-08-09	2012-07-01	2012-07-01	yes	38.8	no	no	no	no	yes	3.5	4.12	1.3	52.2		URTIs	'1100016243	Nasopharyngeal swabs	2012-07-01	2012-07-05	no	negative		negative		negative		negative	negative	negative		negative	negative
'01040412A7210	female	1943-01-10	2012-05-14	2012-05-15	yes	38.8	yes	no	yes	yes	yes	8.13		1.9	65.3	22.5	URTIs	'1100014891	Nasopharyngeal swabs	2012-05-15	2012-06-25	no	negative		negative		negative		negative	negative	negative		negative	negative
'01040112B6155	male	2007-05-04	2012-03-11	2012-03-12	yes	38.8	yes	yes	yes	no	no	7.31		1.72	66.8	23.5	URTIs	'1100012986	Nasopharyngeal swabs	2012-03-12	2012-03-13	no	negative		negative		negative		negative	negative	negative		negative	negative
'01040413A7104	male	1986-03-06	2013-03-06	2013-03-07	yes	38.8	yes	no	yes	no	no	8.36	5.21	1.94	67.8	23.2	URTIs	'1100046208	Nasopharyngeal swabs	2013-03-07	2013-03-14	no	negative		negative		negative		negative	negative	negative		negative	negative
'01040412A7161	male	1981-01-01	2012-03-25	2012-03-25	yes	38.8	yes	yes	no	yes	yes	6.6		1.2	71	18.6	URTIs	'1100013596	Nasopharyngeal swabs	2012-03-25	2012-03-29	no	negative		negative		negative		negative	negative	negative		negative	negative
'01040112A6414	male	2003-12-21	2012-07-28	2012-07-31	yes	38.8	yes	no	no	no	no	5.98	4.81	1.14	73.4	19.1	URTIs	'1100017431	Nasopharyngeal swabs	2012-07-31	2012-08-02	no	negative		negative		negative		negative	negative	negative		negative	negative
'01040412A7008	female	1980-01-01	2012-01-03	2012-01-03	yes	38.8	yes	no	no	no	yes	3.5		0.5	73.7	15.7	URTIs	'1100010378	Nasopharyngeal swabs	2012-01-03	2012-01-12	no	negative		negative		negative		negative	negative	negative		negative	negative
'01040413A7384	female	1987-03-29	2013-10-06	2013-10-08	yes	38.8	no	no	no	yes	yes	81.9		1.23	74.02	15.02	URTIs	'1100048535	Nasopharyngeal swabs	2013-10-08	2013-10-14	no	negative		negative		negative		negative	negative	negative		negative	negative
'01040412A7053	female	1974-01-01	2012-01-17	2012-01-18	yes	38.8	yes	no	yes	yes	yes	6.2		0.9	76.1	14.9	URTIs	'1100011079	Nasopharyngeal swabs	2012-01-18	2012-02-02	no	negative		negative		negative		negative	negative	negative		negative	negative
'01040012A7058	male	1983-01-01	2012-01-18	2012-01-19	yes	38.8	yes	no	yes	yes	yes	7.4		0.9	76.5	11.8	URTIs	'1100011129	Nasopharyngeal swabs	2012-01-19	2012-02-02	no	negative		negative		negative		negative	negative	negative		negative	negative
'01040413A7347	female	1954-06-23	2013-08-05	2013-08-05	yes	38.8	yes	yes	yes	yes	yes	7.94		1.2	78.24	18.12	URTIs	'1100047693	Nasopharyngeal swabs	2013-08-05	2013-08-12	no	negative		negative		negative		negative	negative	negative		negative	negative
'01040413A7025	male	1977-07-02	2013-01-14	2013-01-15	yes	38.8	no	no	no	yes	yes	7.6		1.38	78.71	18.22	URTIs	'1100045564	Nasopharyngeal swabs	2013-01-15	2013-01-17	no	negative		negative		negative		negative	negative	negative		negative	negative
'01040412A7119	female	1963-01-01	2012-02-18	2012-02-20	yes	38.8	no	no	no	yes	yes	8.2		0.4	84.5	5.3	URTIs	'1100012259	Nasopharyngeal swabs	2012-02-20	2012-02-23	no	negative		negative		negative		negative	negative	negative		negative	negative
'01040413A7412	male	1997-06-15	2013-12-06	2013-12-09	yes	38.8	yes	yes	no	yes	yes	3.68					URTIs	'1100049095	Nasopharyngeal swabs	2013-12-09	2013-12-16	no	negative		negative		negative		negative	negative	negative		negative	negative
'01040112A6518	male	2000-11-07	2012-12-23	2012-12-23	yes	38.8	yes	yes	no	no	no						URTIs	'1100019965	Nasopharyngeal swabs	2012-12-23	2012-12-25	no	negative		negative		negative		negative	negative	negative		negative	negative
'01040112A6261	male	2002-11-21	2012-05-02	2012-05-02	yes	38.8	yes	yes	no	no	no	9.37		6.3	20	72	URTIs	'1100014586	Nasopharyngeal swabs	2012-05-02	2012-05-03	yes	negative		negative		positive	HPIV-3	negative	negative	negative		negative	negative
'01040112B6145	male	2008-01-28	2012-03-06	2012-03-07	yes	38.8	yes	yes	no	no	no	4.8		2.9	40	56	URTIs	'1100012812	Nasopharyngeal swabs	2012-03-07	2012-03-08	yes	negative		negative		negative		negative	negative	positive	HCoV-229E	negative	negative
'01040413A7324	male	1996-04-07	2013-07-15	2013-07-15	yes	38.8	no	no	yes	yes	yes	10.73	5.27	1.12	82.11	10.42	URTIs	'1100047370	Nasopharyngeal swabs	2013-07-15	2013-07-22	yes	negative		negative		negative		positive	negative	negative		negative	negative
'01040112A6030	male	2006-02-16	2012-01-16	2012-01-16	yes	38.8	yes	yes	yes	yes	yes						URTIs	'1100010675	Nasopharyngeal swabs	2012-01-16	2012-01-17	yes	negative		negative		negative		positive	negative	negative		negative	negative
'01040412A7223	male	1977-03-12	2012-05-24	2012-05-25	yes	38.85	no	no	yes	no	yes	10.8		1.6	75.5	15.3	URTIs	'1100015344	Nasopharyngeal swabs	2012-05-25	2012-07-16	no	negative		negative		negative		negative	negative	negative		negative	negative
'01040112A6077	female	2002-02-21	2012-02-08	2012-02-08	yes	38.9	no	yes	yes	no	no	19.23		2.81	16.1	14.6	URTIs	'1100011681	Nasopharyngeal swabs	2012-02-08	2012-02-09	no	negative		negative		negative		negative	negative	negative		negative	negative
'01040112B6096	female	2004-04-09	2012-02-20	2012-02-20	yes	38.9	yes	yes	yes	no	no	7.3		4.2	32	56	URTIs	'1100012028	Nasopharyngeal swabs	2012-02-20	2012-02-23	no	negative		negative		negative		negative	negative	negative		negative	negative
'01040112a6316	male	2009-04-10	2012-06-04	2012-06-04	yes	38.9	yes	no	no	no	no	4.6	4	2.9	35	46	URTIs	'1100015435	Nasopharyngeal swabs	2012-06-04	2012-07-16	no	negative		negative		negative		negative	negative	negative		negative	negative
'01040112a6313	female	2008-10-03	2012-06-03	2012-06-04	yes	38.9	yes	yes	no	no	no	4.52	4.19	2.26	38	40	URTIs	'1100015401	Nasopharyngeal swabs	2012-06-04	2012-07-16	no	negative		negative		negative		negative	negative	negative		negative	negative
'01040112a6327	female	2008-05-15	2012-06-11	2012-06-12	yes	38.9	yes	no	yes	no	no	6.03	4.23	2.16	42	43	URTIs	'1100015674	Nasopharyngeal swabs	2012-06-12	2012-07-16	no	negative		negative		negative		negative	negative	negative		negative	negative
'01040112B6106	female	2008-10-17	2012-02-21	2012-02-22	yes	38.9	yes	yes	no	no	no	6.24			48	46	URTIs	'1100012127	Nasopharyngeal swabs	2012-02-22	2012-02-23	no	negative		negative		negative		negative	negative	negative		negative	negative
'01040112B6143	female	2006-12-09	2012-03-06	2012-03-06	yes	38.9	no	yes	yes	no	no	9.66		2.18	48.1	21.8	URTIs	'1100012796	Nasopharyngeal swabs	2012-03-06	2012-03-08	no	negative		negative		negative		negative	negative	negative		negative	negative
'01040112A6034	female	2008-11-03	2012-01-15	2012-01-16	yes	38.9	yes	yes	no	no	no	6.9			50	44	URTIs	'1100010717	Nasopharyngeal swabs	2012-01-16	2012-01-17	no	negative		negative		negative		negative	negative	negative		negative	negative
'01040112A6065	female	1998-01-13	2012-02-06	2012-02-06	yes	38.9	yes	yes	no	no	no	8.28			50	42	URTIs	'1100011483	Nasopharyngeal swabs	2012-02-06	2012-02-12	no	negative		negative		negative		negative	negative	negative		negative	negative
'01040112A6081	female	2006-11-29	2012-02-12	2012-02-13	yes	38.9	yes	yes	no	no	no	6.4			52	44	URTIs	'1100011723	Nasopharyngeal swabs	2012-02-13	2012-02-16	no	negative		negative		negative		negative	negative	negative		negative	negative
'01040412A7189	male	1990-01-01	2012-04-24	2012-04-27	yes	38.9	yes	no	no	no	yes	10.9		3.2	58.2	29.8	URTIs	'1100014446	Nasopharyngeal swabs	2012-04-27	2012-05-03	no	negative		negative		negative		negative	negative	negative		negative	negative
'01040412A7135	male	1974-01-01	2012-02-24	2012-02-27	yes	38.9	yes	no	yes	no	no	5.3		1	66.7	18.8	URTIs	'1100012473	Nasopharyngeal swabs	2012-02-27	2012-03-01	no	negative		negative		negative		negative	negative	negative		negative	negative
'0104012A6345	female	2007-05-26	2012-06-24	2012-06-25	yes	38.9	yes	no	yes	no	no	5.01	4.25	1	67.8	20	URTIs	'1100015989	Nasopharyngeal swabs	2012-06-25	2012-06-29	no	negative		negative		negative		negative	negative	negative		negative	negative
'01040412A7165	female	1974-01-01	2012-03-27	2012-03-28	yes	38.9	yes	yes	no	no	no	7.3		1.8	68.3	24.1	URTIs	'1100013638	Nasopharyngeal swabs	2012-03-28	2012-03-29	no	negative		negative		negative		negative	negative	negative		negative	negative
'01040412A7177	female	1953-01-01	2012-04-05	2012-04-07	yes	38.9	yes	no	no	no	no	8.5		1.8	70.6	21.2	URTIs	'1100014008	Nasopharyngeal swabs	2012-04-07	2012-04-11	no	negative		negative		negative		negative	negative	negative		negative	negative
'01040414A7008	male	1986-10-26	2013-12-31	2014-01-01	yes	38.9	yes	yes	yes	yes	yes	2.47			72.31	16.62	URTIs	'1100049632	Nasopharyngeal swabs	2014-01-01	2014-01-06	no	negative		negative		negative		negative	negative	negative		negative	negative
'01040412a7237	male	1982-11-16	2012-06-09	2012-06-10	yes	38.9	no	no	yes	yes	yes	8.8		1.2	73.4	14.2	URTIs	'1100015583	Nasopharyngeal swabs	2012-06-10	2012-07-16	no	negative		negative		negative		negative	negative	negative		negative	negative
'01040412A7186	female	1986-01-01	2012-04-24	2012-04-25	yes	38.9	no	no	no	yes	yes	10.1		1.7	74	17	URTIs	'1100014412	Nasopharyngeal swabs	2012-04-25	2012-04-26	no	negative		negative		negative		negative	negative	negative		negative	negative
'01040112A6076	male	2006-01-01	2012-02-08	2012-02-08	yes	38.9	no	no	yes	no	no	13		2.53	74	18.4	URTIs	'1100011673	Nasopharyngeal swabs	2012-02-08	2012-02-09	no	negative		negative		negative		negative	negative	negative		negative	negative
'01040112A7259	male	1982-03-28	2012-06-23	2012-06-24	yes	38.9	no	no	yes	yes	yes	8	4.67	1.2	74.6	14.4	URTIs	'1100016045	Nasopharyngeal swabs	2012-06-24	2012-06-29	no	negative		negative		negative		negative	negative	negative		negative	negative
'01040412A7182	female	1984-01-01	2012-04-16	2012-04-16	yes	38.9	yes	yes	yes	no	no	5.7		0.8	75	14.2	URTIs	'1100014180	Nasopharyngeal swabs	2012-04-16	2012-04-19	no	negative		negative		negative		negative	negative	negative		negative	negative
'01040412a7242	male	1993-07-20	2012-06-11	2012-06-14	yes	38.9	yes	no	yes	yes	yes	9.3		1.4	75	15	URTIs	'1100015831	Nasopharyngeal swabs	2012-06-14	2012-07-16	no	negative		negative		negative		negative	negative	negative		negative	negative
'01040412A7229	male	1991-10-26	2012-05-31	2012-06-02	yes	38.9	no	no	yes	no	yes	5.4		0.7	77.4	0.7	URTIs	'1100015500	Nasopharyngeal swabs	2012-06-02	2012-07-16	no	negative		negative		negative		negative	negative	negative		negative	negative
'01040413A7004	female	1993-10-20	2013-01-03	2013-01-04	yes	38.9	yes	no	no	no	no	7.5	3.7	1.25	78.7	16.62	URTIs	'1100045200	Nasopharyngeal swabs	2013-01-04	2013-01-09	no	negative		negative		negative		negative	negative	negative		negative	negative
'01040413A7381	male	1990-01-11	2013-10-06	2013-10-07	yes	38.9	yes	no	yes	yes	yes	7.16		0.91	81.51	12.72	URTIs	'1100048501	Nasopharyngeal swabs	2013-10-07	2013-10-14	no	negative		negative		negative		negative	negative	negative		negative	negative
'01040413A7397	male	1994-01-11	2013-11-08	2013-11-08	yes	38.9	yes	no	no	yes	yes	10.52		1.28	82.11	12.21	URTIs	'1100048782	Nasopharyngeal swabs	2013-11-08	2013-11-18	no	negative		negative		negative		negative	negative	negative		negative	negative
'01040112A6207	male	2006-03-03	2012-04-01	2012-04-02	yes	38.9	yes	yes	no	no	no	11.3		3.66	67.6	23.5	URTIs	'1100013760	Nasopharyngeal swabs	2012-04-02	2012-04-05	yes	negative		negative		negative		negative	negative	positive	HCoV-229E	negative	negative
'01040413A7317	male	1982-07-08	2013-07-13	2013-07-14	yes	38.9	no	no	no	yes	yes	10.6	5.23	1.68	72.61	15.82	URTIs	'1100047305	Nasopharyngeal swabs	2013-07-14	2013-07-22	yes	negative		negative		negative		positive	negative	negative		negative	negative
'01040412A7338	female	1994-08-17	2012-08-08	2012-08-09	yes	39	no	no	no	yes	yes	2.77	3.73	30.3	1.7	0.84	URTIs	'1100017621	Nasopharyngeal swabs	2012-08-09	2012-08-10	no	negative		negative		negative		negative	negative	negative		negative	negative
'01040112B6028	male	2005-11-29	2012-01-10	2012-01-10	yes	39	yes	no	no	no	no	1.41		0.73	23.5	11.4	URTIs	'1100010352	Nasopharyngeal swabs	2012-01-10	2012-01-12	no	negative		negative		negative		negative	negative	negative		negative	negative
'01040112B6134	male	2000-01-01	2012-03-05	2012-03-05	yes	39	yes	no	no	no	no	4.7		4	30	20	URTIs	'1100012705	Nasopharyngeal swabs	2012-03-05	2012-03-08	no	negative		negative		negative		negative	negative	negative		negative	negative
'01040112A6073	female	2009-01-01	2012-02-08	2012-02-08	yes	39	yes	no	no	no	no	6.7		40	30	30	URTIs	'1100011640	Nasopharyngeal swabs	2012-02-08	2012-02-28	no	negative		negative		negative		negative	negative	negative		negative	negative
'01040112A6210	male	2007-01-01	2012-04-01	2012-04-01	yes	39	yes	yes	no	no	no	6.6		3.9	35	37	URTIs	'1100013703	Nasopharyngeal swabs	2012-04-01	2012-04-05	no	negative		negative		negative		negative	negative	negative		negative	negative
'01040112A6232	female	2008-01-01	2012-04-10	2012-04-10	yes	39	yes	yes	no	no	no	3.57		1.02	37	40	URTIs	'1100014115	Nasopharyngeal swabs	2012-04-10	2012-04-11	no	negative		negative		negative		negative	negative	negative		negative	negative
'01040112B6122	female	2006-01-01	2012-02-29	2012-02-29	yes	39	yes	no	no	no	no	4.7		20	40	50	URTIs	'1100012580	Nasopharyngeal swabs	2012-02-29	2012-03-01	no	negative		negative		negative		negative	negative	negative		negative	negative
'01040112A6229	female	2010-01-01	2012-04-10	2012-04-10	yes	39	yes	no	no	no	no	4.7		30	40	30	URTIs	'1100014081	Nasopharyngeal swabs	2012-04-10	2012-04-11	no	negative		negative		negative		negative	negative	negative		negative	negative
'01040112A6228	female	1996-01-01	2012-04-10	2012-04-10	yes	39	yes	no	no	no	no	4.7		30	40	30	URTIs	'1100014073	Nasopharyngeal swabs	2012-04-10	2012-04-11	no	negative		negative		negative		negative	negative	negative		negative	negative
'01040112B6133	male	2003-01-01	2012-03-05	2012-03-05	yes	39	yes	no	no	no	no	4.9		40	40	30	URTIs	'1100012697	Nasopharyngeal swabs	2012-03-05	2012-03-08	no	negative		negative		negative		negative	negative	negative		negative	negative
'010401121A6086	female	2002-05-06	2012-02-15	2012-02-15	yes	39	yes	yes	yes	no	no	7.6			40	60	URTIs	'1100011772	Nasopharyngeal swabs	2012-02-15	2012-02-16	no	negative		negative		negative		negative	negative	negative		negative	negative
'01040112B6103	female	2005-01-01	2012-02-21	2012-02-21	yes	39	yes	yes	yes	no	no	7.9			40	50	URTIs	'1100012093	Nasopharyngeal swabs	2012-02-21	2012-02-23	no	negative		negative		negative		negative	negative	negative		negative	negative
'01040112A6204	female	2008-01-01	2012-04-02	2012-04-02	yes	39	yes	no	no	no	no	8.6		40	40	30	URTIs	'1100013737	Nasopharyngeal swabs	2012-04-02	2012-04-05	no	negative		negative		negative		negative	negative	negative		negative	negative
'01040112A6058	female	2008-01-31	2012-01-31	2012-01-31	yes	39	yes	no	no	no	no	8.9		40	40	17	URTIs	'1100011418	Nasopharyngeal swabs	2012-01-31	2012-02-02	no	negative		negative		negative		negative	negative	negative		negative	negative
'01040112a6309	male	2008-10-30	2012-05-29	2012-05-29	yes	39	yes	yes	no	no	no	9.6			40	60	URTIs	'1100015286	Nasopharyngeal swabs	2012-05-29	2012-07-16	no	negative		negative		negative		negative	negative	negative		negative	negative
'01040112a6335	male	2001-01-01	2012-06-20	2012-06-20	yes	39	yes	yes	no	no	no	11	4	3	40	30	URTIs	'1100015757	Nasopharyngeal swabs	2012-06-20	2012-07-16	no	negative		negative		negative		negative	negative	negative		negative	negative
'01040112a6269	female	2007-01-01	2012-05-07	2012-05-07	yes	39	no	no	yes	no	no	5.62		2.03	42	46	URTIs	'1100014669	Nasopharyngeal swabs	2012-05-07	2012-06-25	no	negative		negative		negative		negative	negative	negative		negative	negative
'01040112a6273	male	2008-01-01	2012-05-07	2012-05-08	yes	39	yes	no	yes	no	no	6.02		2.01	42	46	URTIs	'1100014701	Nasopharyngeal swabs	2012-05-08	2012-06-25	no	negative		negative		negative		negative	negative	negative		negative	negative
'01040112A6088	female	1994-09-12	2012-02-14	2012-02-15	yes	39	no	no	yes	no	no	8			46	48	URTIs	'1100011798	Nasopharyngeal swabs	2012-02-15	2012-02-16	no	negative		negative		negative		negative	negative	negative		negative	negative
'01040112A6213	female	2008-07-29	2012-04-03	2012-04-04	yes	39	yes	no	no	no	no	5.28		48	48	44	URTIs	'1100013828	Nasopharyngeal swabs	2012-04-04	2012-04-05	no	negative		negative		negative		negative	negative	negative		negative	negative
'01040112B6098	female	2006-01-01	2012-02-20	2012-02-20	yes	39	yes	no	yes	no	no	4.7		40	50	20	URTIs	'1100012044	Nasopharyngeal swabs	2012-02-20	2012-02-23	no	negative		negative		negative		negative	negative	negative		negative	negative
'01040112A6175	female	2002-12-17	2012-03-17	2012-03-19	yes	39	yes	no	no	no	no	5.89			50	44	URTIs	'1100013265	Nasopharyngeal swabs	2012-03-19	2012-03-22	no	negative		negative		negative		negative	negative	negative		negative	negative
'01040112A6214	female	2001-11-12	2012-04-02	2012-04-04	yes	39	yes	no	no	no	no	6.33			50	46	URTIs	'1100013836	Nasopharyngeal swabs	2012-04-04	2012-04-05	no	negative		negative		negative		negative	negative	negative		negative	negative
'01040112A6390	male	2008-07-23	2012-07-23	2012-07-23	yes	39	yes	no	no	no	no	7.9	4.3	3	50	3	URTIs	'1100017118	Nasopharyngeal swabs	2012-07-23	2012-07-26	no	negative		negative		negative		negative	negative	negative		negative	negative
'01040112A6033	female	2000-12-22	2012-01-15	2012-01-16	yes	39	no	no	yes	no	no	5.1			52	42	URTIs	'1100010709	Nasopharyngeal swabs	2012-01-16	2012-01-17	no	negative		negative		negative		negative	negative	negative		negative	negative
'01040112A6176	female	2006-03-10	2012-03-19	2012-03-19	yes	39	yes	yes	no	no	no	5.11			52	44	URTIs	'1100013273	Nasopharyngeal swabs	2012-03-19	2012-03-22	no	negative		negative		negative		negative	negative	negative		negative	negative
'01040112A6217	female	2005-01-01	2012-04-04	2012-04-04	yes	39	yes	no	no	no	no	7.4		3.2	56	42	URTIs	'1100013869	Nasopharyngeal swabs	2012-04-04	2012-04-05	no	negative		negative		negative		negative	negative	negative		negative	negative
'01040112A6170	male	2008-08-29	2012-03-18	2012-03-18	yes	39	yes	yes	yes	no	no	9.62			57.5	19.9	URTIs	'1100013216	Nasopharyngeal swabs	2012-03-18	2012-03-22	no	negative		negative		negative		negative	negative	negative		negative	negative
'01040112B6102	male	2005-10-05	2012-02-21	2012-02-21	yes	39	yes	yes	yes	no	no	4.8			60	40	URTIs	'1100012085	Nasopharyngeal swabs	2012-02-21	2012-02-23	no	negative		negative		negative		negative	negative	negative		negative	negative
'01040112a6320	female	2004-05-04	2012-06-06	2012-06-06	yes	39	yes	yes	no	no	no	7.6			60	40	URTIs	'1100015476	Nasopharyngeal swabs	2012-06-06	2012-07-16	no	negative		negative		negative		negative	negative	negative		negative	negative
'01040112B6123	male	2006-07-29	2012-02-29	2012-02-29	yes	39	yes	yes	no	no	no	13			60	40	URTIs	'1100012598	Nasopharyngeal swabs	2012-02-29	2012-03-01	no	negative		negative		negative		negative	negative	negative		negative	negative
'01040413A7341	female	1988-04-02	2013-08-02	2013-08-03	yes	39	yes	no	yes	yes	yes	7.65		9.97	62.04	25.84	URTIs	'1100047636	Nasopharyngeal swabs	2013-08-03	2013-08-12	no	negative		negative		negative		negative	negative	negative		negative	negative
'01040112b6012	male	2001-06-15	2012-01-07	2012-01-07	yes	39	no	no	yes	no	no	5.63			63	20	URTIs	'1100010196	Nasopharyngeal swabs	2012-01-08	2012-01-10	no	negative		negative		negative		negative	negative	negative		negative	negative
'01040412A7254	male	1988-10-12	2012-06-17	2012-06-20	yes	39	no	no	yes	no	no	4.9		1.3	63.7	26.1	URTIs	'1100015997	Nasopharyngeal swabs	2012-06-20	2012-06-29	no	negative		negative		negative		negative	negative	negative		negative	negative
'01040412A7083	female	1985-01-01	2012-01-30	2012-01-31	yes	39	no	yes	yes	yes	yes	3.6		0.4	64	11.6	URTIs	'1100011376	Nasopharyngeal swabs	2012-01-31	2012-02-02	no	negative		negative		negative		negative	negative	negative		negative	negative
'01040112A6349	female	2006-08-17	2012-06-25	2012-06-25	yes	39	yes	yes	yes	no	no	9.8		2.58	66.8	22.5	URTIs	'1100016144	Nasopharyngeal swabs	2012-06-25	2012-06-28	no	negative		negative		negative		negative	negative	negative		negative	negative
'01040413A7260	male	1992-07-11	2013-05-07	2013-05-09	yes	39	yes	yes	yes	yes	yes	8.3		1.8	67.3	21.9	URTIs	'1100046588	Nasopharyngeal swabs	2013-05-09	2013-05-15	no	negative		negative		negative		negative	negative	negative		negative	negative
'01040112A6247	female	2001-12-06	2012-04-21	2012-04-23	yes	39	yes	yes	yes	no	no	7.89		1.91	68.2	24.2	URTIs	'1100014313	Nasopharyngeal swabs	2012-04-23	2012-04-26	no	negative		negative		negative		negative	negative	negative		negative	negative
'01040412A7142	female	1956-01-01	2012-03-04	2012-03-05	yes	39	yes	no	no	no	yes		5	0.9	69.3	17.3	URTIs	'1100012895	Nasopharyngeal swabs	2012-03-05	2012-03-08	no	negative		negative		negative		negative	negative	negative		negative	negative
'01040112A6304	female	2009-04-08	2012-05-28	2012-05-28	yes	39	yes	yes	no	no	no	4.5			70	30	URTIs	'1100015237	Nasopharyngeal swabs	2012-05-28	2012-07-16	no	negative		negative		negative		negative	negative	negative		negative	negative
'01040112A6263	male	2007-01-01	2012-05-02	2012-05-02	yes	39	yes	yes	no	no	no	5.4			70	30	URTIs	'1100014602	Nasopharyngeal swabs	2012-05-02	2012-05-03	no	negative		negative		negative		negative	negative	negative		negative	negative
'01040112A6040	female	2006-07-23	2012-01-17	2012-01-18	yes	39	yes	yes	yes	yes	yes	6.5			70	30	URTIs	'1100010865	Nasopharyngeal swabs	2012-01-18	2012-01-19	no	negative		negative		negative		negative	negative	negative		negative	negative
'01040112B6024	male	2006-08-24	2012-01-08	2012-01-10	yes	39	yes	no	no	no	no	12.09		2.08	70.47	1.72	URTIs	'1100010311	Nasopharyngeal swabs	2012-01-10	2012-01-10	no	negative		negative		negative		negative	negative	negative		negative	negative
'01040412A7199	female	1989-05-27	2012-05-01	2012-05-03	yes	39	yes	yes	yes	yes	yes	7.5		1.5	71.3	20.1	URTIs	'1100014784	Nasopharyngeal swabs	2012-05-03	2012-06-25	no	negative		negative		negative		negative	negative	negative		negative	negative
'01040112A6405	male	2007-09-19	2012-07-28	2012-07-30	yes	39	no	no	no	no	no	14.43	499	2.59	71.7	17.9	URTIs	'1100017340	Nasopharyngeal swabs	2012-07-30	2012-08-02	no	negative		negative		negative		negative	negative	negative		negative	negative
'01040412a7217	female	1988-01-01	2012-05-20	2012-05-21	yes	39	no	no	yes	yes	yes	7		1.3	72.1	19.2	URTIs	'1100015062	Nasopharyngeal swabs	2012-05-21	2012-06-25	no	negative		negative		negative		negative	negative	negative		negative	negative
'01040112a6305	female	2004-10-14	2012-05-27	2012-05-28	yes	39	no	no	yes	yes	no	6.83	4.78	1.16	75.7	1.7	URTIs	'1100015245	Nasopharyngeal swabs	2012-05-28	2012-07-16	no	negative		negative		negative		negative	negative	negative		negative	negative
'01040112A6251	male	2010-07-19	2012-04-24	2012-04-24	yes	39	no	yes	yes	no	no	4.5			76	34	URTIs	'1100014354	Nasopharyngeal swabs	2012-04-24	2012-04-26	no	negative		negative		negative		negative	negative	negative		negative	negative
'01040413A7395	male	1982-12-01	2013-11-07	2013-11-07	yes	39	no	no	no	yes	yes	10.72		0.97	85.11		URTIs	'1100048766	Nasopharyngeal swabs	2013-11-07	2013-11-18	no	negative		negative		negative		negative	negative	negative		negative	negative
'01040112A6062	male	1999-06-17	2012-02-06	2012-02-06	yes	39	no	no	yes	no	no	18.33		1.16	88.4	6.3	URTIs	'1100011459	Nasopharyngeal swabs	2012-02-06	2012-02-09	no	negative		negative		negative		negative	negative	negative		negative	negative
'01040112a6303	male	2008-03-25	2012-05-28	2012-05-28	yes	39	yes	yes	no	no	no	10.9				60	URTIs	'1100015229	Nasopharyngeal swabs	2012-05-28	2012-07-16	no	negative		negative		negative		negative	negative	negative		negative	negative
'01040112A6180	male	1998-08-04	2012-03-20	2012-03-20	yes	39	yes	no	yes	no	no						URTIs	'1100013315	Nasopharyngeal swabs	2012-03-20	2012-03-22	no	negative		negative		negative		negative	negative	negative		negative	negative
'01040112A6253	female	2008-07-28	2012-04-25	2012-04-25	yes	39	yes	yes	yes	no	no						URTIs	'1100014370	Nasopharyngeal swabs	2012-04-25	2012-04-26	no	negative		negative		negative		negative	negative	negative		negative	negative
'01040112A6417	male	2003-09-26	2012-08-01	2012-08-01	yes	39	no	no	yes	yes	no						URTIs	'1100017464	Nasopharyngeal swabs	2012-08-01	2012-08-02	no	negative		negative		negative		negative	negative	negative		negative	negative
'01040112A6515	male	2009-02-28	2012-12-24	2012-12-24	yes	39	yes	no	no	no	no						URTIs	'1100019932	Nasopharyngeal swabs	2012-12-24	2012-12-25	no	negative		negative		negative		negative	negative	negative		negative	negative
'01040112B6152	male	1998-11-05	2012-03-11	2012-03-12	yes	39	no	no	yes	no	no						URTIs	'1100012952	Nasopharyngeal swabs	2012-03-12	2012-03-13	no	negative		negative		negative		negative	negative	negative		negative	negative
'01040112A6223	male	2002-11-26	2012-04-08	2012-04-09	yes	39	yes	no	yes	no	no						URTIs	'1100013992	Nasopharyngeal swabs	2012-04-09	2012-04-11	no	negative		negative		negative		negative	negative	negative		negative	negative
'01040112A6357	male	2007-07-16	2012-07-02	2012-07-03	yes	39	yes	yes	no	no	yes						URTIs	'1100016367	Nasopharyngeal swabs	2012-07-03	2012-07-05	no	negative		negative		negative		negative	negative	negative		negative	negative
'01040112A6209	female	2006-01-01	2012-04-01	2012-04-02	yes	39	yes	no	yes	no	no	4.02		2.03	32	42	URTIs	'1100013786	Nasopharyngeal swabs	2012-04-02	2012-04-05	yes	negative		negative		negative		negative	positive	negative		negative	negative
'01040112a6314	female	2005-01-01	2012-06-03	2012-06-03	yes	39	yes	no	no	no	no	4	4.5	5	40	50	URTIs	'1100015419	Nasopharyngeal swabs	2012-06-03	2012-07-16	yes	negative		negative		positive	HPIV-1	negative	negative	negative		negative	negative
'01040112A6230	male	2007-01-01	2012-04-10	2012-04-10	yes	39	yes	no	no	no	no	10.4			40	20	URTIs	'1100014099	Nasopharyngeal swabs	2012-04-10	2012-04-11	yes	negative		negative		negative		positive	negative	negative		negative	negative
'01040112B6108	male	1999-01-01	2012-02-27	2012-02-27	yes	39	yes	no	no	no	no	4.2		40	50	45	URTIs	'1100012317	Nasopharyngeal swabs	2012-02-27	2012-03-01	yes	negative		negative		negative		negative	negative	negative		negative	positive
'01040112A6205	female	2002-01-01	2012-04-02	2012-04-02	yes	39	yes	no	no	no	no	4.6		30	50	40	URTIs	'1100013745	Nasopharyngeal swabs	2012-04-02	2012-04-05	yes	negative		negative		negative		negative	negative	positive	HCoV-229E	negative	negative
'01040413A7353	male	1994-04-10	2013-08-05	2013-08-07	yes	39	yes	yes	yes	yes	yes	5.26		1.54	61.94	29.34	URTIs	'1100047750	Nasopharyngeal swabs	2013-08-07	2013-08-12	yes	negative		negative		negative		positive	negative	negative		negative	negative
'01040412A7179	female	1980-01-01	2012-04-09	2012-04-10	yes	39	no	no	yes	no	no	9		1.4	69.5	15.6	URTIs	'1100014024	Nasopharyngeal swabs	2012-04-10	2012-04-11	yes	negative		positive	RSV-B	negative		negative	negative	negative		negative	negative
'01040113A6049	female	2001-06-13	2013-03-15	2013-03-17	yes	39	no	no	yes	no	no	12.03	4.19	2.49	69.8	6.7	URTIs	'1100046224	Nasopharyngeal swabs	2013-03-19	2013-03-19	yes	negative		negative		positive	HPIV-2	negative	negative	negative		negative	negative
'01040112A7257	male	1995-02-28	2012-06-23	2012-06-24	yes	39	no	no	no	no	no	8.9	4.73	0.9	74.2	10.5	URTIs	'1100016029	Nasopharyngeal swabs	2012-06-24	2012-06-29	yes	negative		negative		negative		negative	negative	positive	HCoV-229E	negative	negative
'01040412A7297	male	1963-12-24	2012-07-09	2012-07-10	yes	39	yes	yes	yes	yes	yes	5.3		9	76.9	16.2	URTIs	'1100016615	Nasopharyngeal swabs	2012-07-10	2012-07-12	yes	negative		negative		negative		negative	negative	negative		negative	positive
'01040112A6233	male	2006-03-03	2012-04-16	2012-04-16	yes	39	yes	yes	no	no	no	12.36		0.88	81.2	7.1	URTIs	'1100014123	Nasopharyngeal swabs	2012-04-16	2012-04-19	yes	negative		negative		negative		positive	negative	negative		negative	negative
'01040112A6168	female	2009-02-21	2012-03-14	2012-03-14	yes	39	yes	yes	yes	no	no						URTIs	'1100013190	Nasopharyngeal swabs	2012-03-14	2012-03-14	yes	negative		positive	RSV-B	negative		negative	negative	negative		negative	negative
'01040112A6415	male	2005-02-22	2012-07-31	2012-07-31	yes	39	no	no	yes	no	no						URTIs	'1100017449	Nasopharyngeal swabs	2012-07-31	2012-08-02	yes	negative		negative		negative		negative	negative	negative		negative	positive
'01040112A6347	male	2004-07-04	2012-06-05	2012-06-06	yes	39	yes	no	yes	no	no						URTIs	'1100016128	Nasopharyngeal swabs	2012-06-26	2012-06-28	yes	negative		negative		negative		negative	negative	negative		negative	positive
'01040412A7222	female	1977-11-05	2012-05-22	2012-05-25	yes	39.1	no	no	yes	yes	yes	8		1.5	69.2	18.5	URTIs	'1100015336	Nasopharyngeal swabs	2012-05-27	2012-07-16	no	negative		negative		negative		negative	negative	negative		negative	negative
'01040413A7348	male	1987-10-09	2013-08-05	2013-08-05	yes	39.1	no	yes	yes	yes	yes	6.78		1.37	74.81	19.52	URTIs	'1100047701	Nasopharyngeal swabs	2013-08-06	2013-08-12	no	negative		negative		negative		negative	negative	negative		negative	negative
'01040413A7367	female	1995-09-07	2013-09-14	2013-09-15	yes	39.1	no	no	no	yes	no	8.21		1.03	76.24	12.54	URTIs	'1100048295	Nasopharyngeal swabs	2013-09-15	2013-09-23	yes	negative		negative		positive	HPIV-1	negative	negative	negative		negative	negative
'01040413A7279	male	1983-10-05	2013-05-13	2013-05-13	yes	39.1	yes	yes	no	yes	yes	9.87		0.72	82.51	7.32	URTIs	'1100046653	Nasopharyngeal swabs	2013-05-13	2013-05-15	yes	negative		negative		positive	HPIV-3	negative	negative	negative		negative	positive
'01040112A6166	male	2004-01-01	2012-03-14	2012-03-14	yes	39.2	yes	yes	no	no	no	10.2		20	30	40	URTIs	'1100013174	Nasopharyngeal swabs	2012-03-14	2012-03-14	no	negative		negative		negative		negative	negative	negative		negative	negative
'01040112B6097	female	2007-01-01	2012-02-20	2012-02-20	yes	39.2	yes	yes	no	no	no	3.72		1.02	36	52	URTIs	'1100012036	Nasopharyngeal swabs	2012-02-20	2012-02-23	no	negative		negative		negative		negative	negative	negative		negative	negative
'01040112A6212	male	2002-01-01	2012-04-01	2012-04-03	yes	39.2	yes	no	yes	no	no	4.56		2.01	41	37	URTIs	'1100013810	Nasopharyngeal swabs	2012-04-03	2012-04-05	no	negative		negative		negative		negative	negative	negative		negative	negative
'01040112A6201	male	2011-01-01	2012-04-01	2012-04-02	yes	39.2	yes	no	yes	no	no	4.02		2.01	42	45	URTIs	'1100013794	Nasopharyngeal swabs	2012-04-02	2012-04-05	no	negative		negative		negative		negative	negative	negative		negative	negative
'01040112B6118	male	2004-01-01	2012-02-28	2012-02-28	yes	39.2	yes	yes	yes	no	no	4.23		1.02	42	36	URTIs	'1100012549	Nasopharyngeal swabs	2012-02-28	2012-03-01	no	negative		negative		negative		negative	negative	negative		negative	negative
'01040112a6322	female	2011-08-02	2012-06-10	2012-06-11	yes	39.2	yes	no	yes	no	no	4.62	4.12	2.12	42	43	URTIs	'1100015625	Nasopharyngeal swabs	2012-06-11	2012-07-16	no	negative		negative		negative		negative	negative	negative		negative	negative
'01040112A6220	male	2002-07-12	2012-04-07	2012-04-09	yes	39.2	yes	no	yes	no	no	9.6		2	46	52	URTIs	'1100013968	Nasopharyngeal swabs	2012-04-09	2012-04-11	no	negative		negative		negative		negative	negative	negative		negative	negative
'01040112B6013	female	2005-03-29	2012-01-04	2012-01-07	yes	39.2	yes	no	yes	no	no	3.34			51	39	URTIs	'1100010204	Nasopharyngeal swabs	2012-01-08	2012-01-10	no	negative		negative		negative		negative	negative	negative		negative	negative
'01040112B6015	male	2005-02-07	2012-01-06	2012-01-07	yes	39.2	yes	yes	no	no	no	6.94			52	44	URTIs	'1100010220	Nasopharyngeal swabs	2012-01-07	2012-01-10	no	negative		negative		negative		negative	negative	negative		negative	negative
'01040412A7205	female	1960-03-03	2012-05-08	2012-05-09	yes	39.2	no	no	no	no	no	7.6		1.6	64.1	21.4	URTIs	'1100014842	Nasopharyngeal swabs	2012-05-09	2012-06-25	no	negative		negative		negative		negative	negative	negative		negative	negative
'01040412A7073	male	1987-01-01	2012-01-26	2012-01-27	no	39.2	no	yes	no	yes	yes	7		1.3	72.8	17.9	URTIs	'1100011277	Nasopharyngeal swabs	2012-01-27	2012-02-02	no	negative		negative		negative		negative	negative	negative		negative	negative
'01040413A7049	female	1983-07-13	2013-01-29	2013-01-30	yes	39.2	no	no	yes	no	no	7	4.54	1.16	79.06	16.52	URTIs	'1100045853	Nasopharyngeal swabs	2013-01-30	2013-01-31	no	negative		negative		negative		negative	negative	negative		negative	negative
'01040414A7005	male	1990-10-23	2013-12-31	2014-01-01	yes	39.2	no	no	yes	yes	yes	8.87		1.06	79.8	12.2	URTIs	'1100049608	Nasopharyngeal swabs	2014-01-01	2014-01-06	no	negative		negative		negative		negative	negative	negative		negative	negative
'01040413A7311	female	1941-03-13	2013-07-04	2013-07-07	yes	39.2	no	no	no	no	yes	9.12	4.47	1.18	80.84	12.94	URTIs	'1100047248	Nasopharyngeal swabs	2013-07-08	2013-07-15	no	negative		negative		negative		negative	negative	negative		negative	negative
'01040112A6250	female	2006-09-06	2012-04-24	2012-04-24	yes	39.2	yes	no	no	no	no						URTIs	'1100014347	Nasopharyngeal swabs	2012-04-24	2012-04-26	no	negative		negative		negative		negative	negative	negative		negative	negative
'01040113A6218	male	2007-05-20	2013-07-14	2013-07-14	yes	39.2	yes	no	yes	no	no						URTIs	'1100047040	Nasopharyngeal swabs	2013-07-14	2013-07-22	no	negative		negative		negative		negative	negative	negative		negative	negative
'01040113A6215	male	2009-11-25	2013-07-07	2013-07-08	yes	39.2	yes	yes	no	no	no						URTIs	'1100047024	Nasopharyngeal swabs	2013-07-08	2013-07-15	no	negative		negative		negative		negative	negative	negative		negative	negative
'01040412A7334	male	1963-05-24	2012-08-04	2012-08-05	yes	39.3	yes	no	no	yes	yes	50.3	5.24	14.72	3.91	0.74	URTIs	'1100017589	Nasopharyngeal swabs	2012-08-05	2012-08-10	no	negative		negative		negative		negative	negative	negative		negative	negative
'01040412A7332	male	1984-08-10	2012-08-02	2012-08-03	yes	39.3	yes	yes	no	yes	yes	8.9	4.47	7.32	7.79	0.65	URTIs	'1100017563	Nasopharyngeal swabs	2012-08-03	2012-08-10	no	negative		negative		negative		negative	negative	negative		negative	negative
'01040112A6046	female	2008-04-24	2012-01-17	2012-01-19	yes	39.3	yes	no	no	no	no	4.46		2.16	41.8	48.4	URTIs	'1100010923	Nasopharyngeal swabs	2012-01-19	2012-01-19	no	negative		negative		negative		negative	negative	negative		negative	negative
'01040112A6215	male	1998-09-14	2012-04-03	2012-04-03	yes	39.3	no	no	yes	no	no	7.4		3.6	52	40	URTIs	'1100013844	Nasopharyngeal swabs	2012-04-04	2012-04-05	no	negative		negative		negative		negative	negative	negative		negative	negative
'01040412A7069	male	1982-01-01	2012-01-23	2012-01-25	yes	39.3	yes	yes	yes	yes	no	8.2		1.4	73.4	16.9	URTIs	'1100011236	Nasopharyngeal swabs	2012-01-25	2012-02-02	no	negative		negative		negative		negative	negative	negative		negative	negative
'01040413A7319	male	1989-03-28	2013-07-13	2013-07-14	yes	39.3	no	no	no	yes	yes	6.87	5.22	0.56	82.41	9.52	URTIs	'1100047321	Nasopharyngeal swabs	2013-07-14	2013-07-22	no	negative		negative		negative		negative	negative	negative		negative	negative
'01040113A6207	female	2007-09-22	2013-06-22	2013-06-23	yes	39.3	no	no	no	no	no						URTIs	'1100046943	Nasopharyngeal swabs	2013-06-23	2013-06-26	no	negative		negative		negative		negative	negative	negative		negative	negative
'01040413A1364	male	1990-12-16	2013-09-11	2013-09-14	yes	39.3	yes	yes	yes	yes	yes	28.2		0.94	56.44	133.34	URTIs	'1100048261	Nasopharyngeal swabs	2013-09-14	2013-09-23	yes	negative		negative		negative		positive	negative	negative		negative	negative
'01040413A7302	female	1993-07-26	2013-06-01	2013-06-01	yes	39.3	no	no	no	yes	yes	9.4		0.86	84.21	9.12	URTIs	'1100046844	Nasopharyngeal swabs	2013-06-01	2013-06-06	yes	negative		negative		negative		negative	negative	negative		negative	positive
'01040412A7044	female	1982-01-12	2012-01-12	2012-01-13	yes	39.4	yes	no	no	no	yes	4.8		1.3	62.4	27.2	URTIs	'1100010808	Nasopharyngeal swabs	2012-01-13	2012-01-19	no	negative		negative		negative		negative	negative	negative		negative	negative
'01040412A7164	female	1970-01-01	2012-03-26	2012-03-27	yes	39.4	yes	yes	yes	no	no	5.1		0.9	69.3	17.8	URTIs	'1100013620	Nasopharyngeal swabs	2012-03-28	2012-03-29	no	negative		negative		negative		negative	negative	negative		negative	negative
'01040413A7388	female	1989-07-06	2013-11-03	2013-11-05	yes	39.4	no	no	yes	yes	yes	8.36		1.95	69.9	23.3	URTIs	'1100048691	Nasopharyngeal swabs	2013-11-05	2013-11-11	no	negative		negative		negative		negative	negative	negative		negative	negative
'01040412a7250	male	1984-03-20	2012-06-17	2012-06-18	yes	39.4	no	no	yes	yes	yes	7.9		1.4	70.6		URTIs	'1100015914	Nasopharyngeal swabs	2012-06-18	2012-07-16	no	negative		negative		negative		negative	negative	negative		negative	negative
'01040413A7177	male	1991-12-01	2013-04-06	2013-04-06	yes	39.4	no	no	no	no	no	5.3		0.8	77.1	14.5	URTIs	'1100046398	Nasopharyngeal swabs	2013-04-06	2013-04-09	no	negative		negative		negative		negative	negative	negative		negative	negative
'01040112A6174	male	2005-09-21	2012-03-18	2012-03-19	yes	39.5	yes	no	yes	no	no	4.2		2.9	30	49	URTIs	'1100013257	Nasopharyngeal swabs	2012-03-19	2012-03-22	no	negative		negative		negative		negative	negative	negative		negative	negative
'01040112A6219	male	2009-01-01	2012-04-09	2012-04-09	yes	39.5	yes	no	no	no	no	13		40	30	40	URTIs	'1100013950	Nasopharyngeal swabs	2012-04-09	2012-04-11	no	negative		negative		negative		negative	negative	negative		negative	negative
'01040112A6218	male	2009-01-01	2012-04-09	2012-04-09	yes	39.5	yes	no	no	no	no	4.6		57	40	40	URTIs	'1100013943	Nasopharyngeal swabs	2012-04-09	2012-04-11	no	negative		negative		negative		negative	negative	negative		negative	negative
'01040112A6262	male	2006-01-01	2012-05-02	2012-05-02	yes	39.5	yes	yes	no	no	no	5.4			60	40	URTIs	'1100014594	Nasopharyngeal swabs	2012-05-02	2012-05-03	no	negative		negative		negative		negative	negative	negative		negative	negative
'01040412a7239	male	1992-12-19	2012-06-10	2012-06-12	yes	39.5	yes	yes	yes	yes	yes	11.2		2.1	62.9	18.9	URTIs	'1100015609	Nasopharyngeal swabs	2012-06-12	2012-07-16	no	negative		negative		negative		negative	negative	negative		negative	negative
'01040112b6011	male	2002-09-02	2012-01-07	2012-01-08	yes	39.5	yes	yes	yes	no	no	7.09		1.35	66.8	19	URTIs	'1100010188	Nasopharyngeal swabs	2012-01-08	2012-01-10	no	negative		negative		negative		negative	negative	negative		negative	negative
'01040413A7312	female	1995-09-06	2013-07-09	2013-07-10	yes	39.5	yes	no	no	yes	yes	5.92	4.07	1.47	67.7	24.8	URTIs	'1100047255	Nasopharyngeal swabs	2013-07-10	2013-07-15	no	negative		negative		negative		negative	negative	negative		negative	negative
'01040412A7226	male	1984-12-08	2012-05-27	2012-05-28	yes	39.5	no	no	yes	yes	yes	11.1		1.9	69.3	17.4	URTIs	'1100015377	Nasopharyngeal swabs	2012-05-28	2012-07-16	no	negative		negative		negative		negative	negative	negative		negative	negative
'01040112A6255	female	2008-05-10	2012-04-24	2012-04-25	yes	39.5	no	no	yes	no	no	18.93		3.21	71.9	17	URTIs	'1100014396	Nasopharyngeal swabs	2012-04-25	2012-04-26	no	negative		negative		negative		negative	negative	negative		negative	negative
'01040113A6083	male	2001-08-01	2013-04-13	2013-04-15	yes	39.5	yes	yes	no	no	no	7.5					URTIs	'1100046489	Nasopharyngeal swabs	2013-04-15	2013-04-16	no	negative		negative		negative		negative	negative	negative		negative	negative
'01040112B6025	female	2006-01-11	2012-01-10	2012-01-10	yes	39.5	yes	no	no	no	no						URTIs	'1100010329	Nasopharyngeal swabs	2012-01-10	2012-01-10	no	negative		negative		negative		negative	negative	negative		negative	negative
'01040413A7092	female	1991-06-01	2013-02-27	2013-02-28	yes	39.5	yes	yes	no	no	no						URTIs	'1100046158	Nasopharyngeal swabs	2013-02-28	2013-03-07	no	negative		negative		negative		negative	negative	negative		negative	negative
'01040112A6231	female	2007-01-01	2012-04-10	2012-04-10	yes	39.5	yes	yes	yes	no	no	4.02		2.01	43	35	URTIs	'1100014107	Nasopharyngeal swabs	2012-04-10	2012-04-11	yes	negative		negative		negative		positive	negative	negative		negative	negative
'01040413A7062	male	1984-06-17	2013-02-15	2013-02-16	yes	39.6	yes	yes	no	yes	yes	6.3		1.06	24.41	17.02	URTIs	'1100046000	Nasopharyngeal swabs	2013-02-16	2013-02-22	no	negative		negative		negative		negative	negative	negative		negative	negative
'01040112B6107	male	2006-01-01	2012-02-27	2012-02-27	yes	39.6	yes	no	no	no	no	3.6		50	40	50	URTIs	'1100012309	Nasopharyngeal swabs	2012-02-27	2012-03-01	no	negative		negative		negative		negative	negative	negative		negative	negative
'01040112a6297	female	2004-10-29	2012-05-22	2012-05-23	yes	39.6	yes	yes	yes	no	no	8.36	4.74	2.1	63.8	25.1	URTIs	'1100015161	Nasopharyngeal swabs	2012-05-23	2012-07-16	no	negative		negative		negative		negative	negative	negative		negative	negative
'01040112B6150	female	2005-05-23	2012-03-10	2012-03-11	yes	39.6	yes	no	yes	no	no	7.32		1.69	64	23.1	URTIs	'1100012937	Nasopharyngeal swabs	2012-03-11	2012-03-13	no	negative		negative		negative		negative	negative	negative		negative	negative
'01040413A7354	female	1990-09-24	2013-08-05	2013-08-07	yes	39.6	yes	yes	yes	yes	yes	6.05		1.27	71.9	21	URTIs	'1100047768	Nasopharyngeal swabs	2013-08-07	2013-08-12	no	negative		negative		negative		negative	negative	negative		negative	negative
'01040413A7220	male	1992-03-11	2013-04-13	2013-04-16	yes	39.6	yes	yes	yes	yes	yes	7		0.9	76.7	13.2	URTIs	'1100046513	Nasopharyngeal swabs	2013-04-16	2013-04-26	no	negative		negative		negative		negative	negative	negative		negative	negative
'01040113A6015	female	2004-04-05	2013-01-12	2013-01-13	no	39.7	yes	yes	yes	no	no	4.5			40	60	URTIs	'1100045499	Nasopharyngeal swabs	2013-01-13	2013-01-15	no	negative		negative		negative		negative	negative	negative		negative	negative
'01040112B6110	male	2009-01-01	2012-02-27	2012-02-27	yes	39.8	yes	yes	yes	no	no	3.56		2.12	43	34	URTIs	'1100012333	Nasopharyngeal swabs	2012-02-27	2012-03-01	no	negative		negative		negative		negative	negative	negative		negative	negative
'01040112A6399	female	2010-07-24	2012-07-24	2012-07-24	yes	39.8	yes	no	no	no	no	7.2	4	3	45	35	URTIs	'1100017209	Nasopharyngeal swabs	2012-07-24	2012-07-26	no	negative		negative		negative		negative	negative	negative		negative	negative
'01040112A6216	female	2005-03-25	2012-04-02	2012-04-03	yes	39.8	yes	no	no	no	no	5.57		1.59	63	27.6	URTIs	'1100013851	Nasopharyngeal swabs	2012-04-03	2012-04-05	no	negative		negative		negative		negative	negative	negative		negative	negative
'01040413A7002	male	1990-01-02	2013-01-02	2013-01-03	yes	39.8	yes	no	no	yes	yes	7.09	4.73	1.47	70.4	20.7	URTIs	'1100045184	Nasopharyngeal swabs	2013-01-03	2013-07-09	no	negative		negative		negative		negative	negative	negative		negative	negative
'01040413A7051	male	1984-01-07	2013-01-30	2013-01-31	yes	39.8	yes	yes	no	yes	yes	11.1		2.27	74.24	20.54	URTIs	'1100045952	Nasopharyngeal swabs	2013-01-31	2013-02-07	no	negative		negative		negative		negative	negative	negative		negative	negative
'01040412a7236	male	1985-01-01	2012-06-07	2012-06-09	yes	39.8	yes	no	no	yes	yes	5.6		6.7	75.1	13.1	URTIs	'1100015575	Nasopharyngeal swabs	2012-06-09	2012-07-16	no	negative		negative		negative		negative	negative	negative		negative	negative
'01040112B6092	male	2009-10-10	2012-02-19	2012-02-20	yes	39.9	yes	yes	no	no	no	11.91		0.62	70.8	5.5	URTIs	'1100011988	Nasopharyngeal swabs	2012-02-20	2012-02-23	no	negative		negative		negative		negative	negative	negative		negative	negative
'01040112a6292	male	2001-12-06	2012-05-19	2012-05-21	yes	39.9	yes	no	yes	no	no	4.62	4.94	1.63	47.6	42.3	URTIs	'1100015112	Nasopharyngeal swabs	2012-05-21	2012-07-16	yes	negative		negative		negative		negative	negative	positive	HCoV-229E	negative	negative
'01040112A6389	male	2007-07-23	2012-07-23	2012-07-23	yes	40	yes	no	no	no	no	8.2	4	2	30	40	URTIs	'1100017100	Nasopharyngeal swabs	2012-07-23	2012-07-26	no	negative		negative		negative		negative	negative	negative		negative	negative
'01040112B6095	male	2009-01-01	2012-02-20	2012-02-20	yes	40	yes	yes	no	no	no	7.9			40	60	URTIs	'1100012010	Nasopharyngeal swabs	2012-02-20	2012-02-23	no	negative		negative		negative		negative	negative	negative		negative	negative
'01040112B6115	female	2007-04-02	2012-02-28	2012-02-28	yes	40	yes	yes	no	no	no	7.8		4.2	52	30	URTIs	'1100012515	Nasopharyngeal swabs	2012-02-28	2012-03-01	no	negative		negative		negative		negative	negative	negative		negative	negative
'01040112A6406	female	2008-10-29	2012-07-30	2012-07-30	yes	40	no	no	no	no	no	7.53	4.37	1.02	72.2	13.5	URTIs	'1100017357	Nasopharyngeal swabs	2012-07-30	2012-08-02	yes	negative		negative		negative		negative	negative	positive	HCoV-229E	negative	negative
'010404A7313	female	1990-03-01	2013-07-08	2013-07-10	yes	40.2	yes	no	no	yes	yes	7.12	3.95	5.05	79.81	14.72	URTIs	'1100047263	Nasopharyngeal swabs	2013-07-10	2013-07-15	no	negative		negative		negative		negative	negative	negative		negative	negative
'01040112B6094	female	2005-04-20	2012-02-20	2012-02-20	yes	40.3	yes	yes	yes	no	no	5.6			40	60	URTIs	'1100012002	Nasopharyngeal swabs	2012-02-20	2012-02-23	no	negative		negative		negative		negative	negative	negative		negative	negative
'01040112A6422	female	2006-01-29	2012-08-06	2012-08-06	yes	40.4	no	yes	yes	no	no	8.24	47.8		64.8	23.7	URTIs	'1100017514	Nasopharyngeal swabs	2012-08-06	2012-08-10	no	negative		negative		negative		negative	negative	negative		negative	negative
'01040112A6031	female	2001-01-28	2012-01-16	2012-01-16	yes	39	yes	yes	yes	yes	yes						URTIs	'1100010683	Nasopharyngeal swabs	2012-01-16	2012-01-17	no	negative		negative		negative		negative	negative	negative		negative	negative
'01040412A7453	male	1984-04-26	2012-12-03	2012-12-05	yes	38.3	yes	yes	yes	yes	yes	7.84	5.09	2.62	54.7	33.4	URTIs	'1100019593	Nasopharyngeal swabs	2012-12-05	2012-12-11	yes	negative		negative		negative		negative	negative	negative		negative	positive
'01040412A7450	female	1990-06-15	2012-12-03	2012-12-04	yes	38.3	yes	yes	yes	yes	yes	9.6		1.76	76.04	18.44	URTIs	'1100019569	Nasopharyngeal swabs	2012-12-04	2012-12-11	yes	negative		negative		negative		negative	negative	negative		negative	positive
'01040412A7389	male	1994-01-09	2012-09-26	2012-09-27	yes	38.3	no	no	yes	yes	yes	8.8		1.39	77.32	15.82	URTIs	'1100018488	Nasopharyngeal swabs	2012-09-27	2012-10-10	yes	negative		negative		negative		negative	negative	negative		negative	positive
'01040412A7392	male	1981-12-05	2012-10-02	2012-10-02	yes	38.3	yes	no	yes	yes	yes	8.94		0.93	82.11	10.42	URTIs	'1100018512	Nasopharyngeal swabs	2012-10-02	2012-10-10	yes	negative		negative		negative		negative	negative	negative		negative	positive
'01040412A7448	female	1996-11-01	2012-12-01	2012-12-04	yes	38.3	yes	yes	yes	yes	yes	7.7		0.73	82.7	9.52	URTIs	'1100019544	Nasopharyngeal swabs	2012-12-04	2012-12-11	yes	negative		negative		negative		negative	negative	negative		negative	positive
'01040112A6475	female	2011-03-21	2012-10-22	2012-10-24	yes	38.4	yes	yes	no	no	no	5.7	4.86	2.19	50.1	38.4	URTIs	'1100018801	Nasopharyngeal swabs	2012-10-24	2012-10-25	no	negative		negative		negative		negative	negative	negative		negative	negative
'01040412A7411	male	1995-12-09	2012-10-26	2012-10-27	yes	38.4	yes	yes	yes	yes	yes	8.58		2.04	62.3	23.8	URTIs	'1100018876	Nasopharyngeal swabs	2012-10-27	2012-10-30	no	negative		negative		negative		negative	negative	negative		negative	negative
'01040112A6482	female	2008-07-24	2012-10-28	2012-10-29	yes	38.4	yes	no	no	no	no	6.04	4.77		66	23	URTIs	'1100018942	Nasopharyngeal swabs	2012-10-29	2012-10-30	no	negative		negative		negative		negative	negative	negative		negative	negative
'01040412A7420	female	1992-01-06	2012-11-07	2012-11-08	yes	38.4	yes	no	yes	yes	yes	8.2		2.09	68.6	25.4	URTIs	'1100019072	Nasopharyngeal swabs	2012-11-08	2012-11-16	no	negative		negative		negative		negative	negative	negative		negative	negative
'01040412A7436	female	1957-03-09	2012-11-24	2012-11-25	yes	38.4	no	no	no	no	no	4.62		1.13	70.1	24.5	URTIs	'1100019338	Nasopharyngeal swabs	2012-11-25	2012-11-27	no	negative		negative		negative		negative	negative	negative		negative	negative
'01040412A7345	female	1983-04-09	2012-08-13	2012-08-15	yes	38.4	no	no	no	yes	yes	5.7	4.11	1.04	71.14	18.34	URTIs	'1100017746	Nasopharyngeal swabs	2012-08-15	2012-08-16	no	negative		negative		negative		negative	negative	negative		negative	negative
'010404613A7358	male	1993-04-09	2013-09-08	2013-09-11	yes	38.4	yes	yes	yes	no	yes	8.11		1.35	74.54	16.64	URTIs	'1100048154	Nasopharyngeal swabs	2013-09-11	2013-09-16	no	negative		negative		negative		negative	negative	negative		negative	negative
'01040112A6461	female	1997-12-02	2012-10-08	2012-10-09	yes	38.4	yes	yes	yes	no	no	12.68	4.1	2.15	74.6	17	URTIs	'1100018553	Nasopharyngeal swabs	2012-10-09	2012-10-10	no	negative		negative		negative		negative	negative	negative		negative	negative
'01040412A7492	male	1989-01-20	2012-12-24	2012-12-25	yes	38.4	no	no	no	yes	no	9.82	5.16	1.17	74.84	11.94	URTIs	'1100045101	Nasopharyngeal swabs	2012-12-25	2012-12-27	no	negative		negative		negative		negative	negative	negative		negative	negative
'01040112A6466	female	2008-11-06	2012-10-14	2012-10-14	yes	38.4	yes	yes	no	no	no						URTIs	'1100018603	Nasopharyngeal swabs	2012-10-14	2012-10-17	no	negative		negative		negative		negative	negative	negative		negative	negative
'01040112A6497	male	2005-11-03	2012-11-19	2012-11-19	yes	38.4	yes	no	yes	no	no						URTIs	'1100019262	Nasopharyngeal swabs	2012-11-19	2012-11-20	no	negative		negative		negative		negative	negative	negative		negative	negative
'01040112A6510	female	2007-11-07	2012-12-17	2012-12-17	yes	38.4	no	no	no	no	no						URTIs	'1100019676	Nasopharyngeal swabs	2012-12-17	2012-12-18	no	negative		negative		negative		negative	negative	negative		negative	negative
'01040112A6511	male	2005-09-23	2012-12-17	2012-12-17	yes	38.4	no	no	no	no	no						URTIs	'1100019684	Nasopharyngeal swabs	2012-12-17	2012-12-18	no	negative		negative		negative		negative	negative	negative		negative	negative
'01040412A7406	male	1988-01-17	2012-10-24	2012-10-25	yes	38.4	yes	no	yes	yes	yes	10.36		1.7	83.31	11.32	URTIs	'1100018827	Nasopharyngeal swabs	2012-10-25	2012-10-30	yes	negative		negative		negative		negative	negative	negative		negative	positive
'01040112A6440	female	2000-01-29	2012-08-24	2012-08-27	yes	38.5	yes	yes	no	no	no	6.45	4.02	2.01	38	40	URTIs	'1100017969	Nasopharyngeal swabs	2012-08-27	2012-08-30	no	negative		negative		negative		negative	negative	negative		negative	negative
'01040112A6438	male	2003-07-02	2012-08-27	2012-08-28	yes	38.5	yes	no	yes	no	no	5.62	4.12	1.42	40	42	URTIs	'1100017944	Nasopharyngeal swabs	2012-08-28	2012-08-30	no	negative		negative		negative		negative	negative	negative		negative	negative
'01040112A6492	male	2010-06-08	2012-11-13	2012-11-15	yes	38.5	yes	yes	yes	no	no	4.62	4.12	2.36	42	47	URTIs	'1100019197	Nasopharyngeal swabs	2012-11-15	2012-11-16	no	negative		negative		negative		negative	negative	negative		negative	negative
'01040112A6504	female	2009-03-02	2012-12-01	2012-12-04	yes	38.5	yes	yes	yes	no	no	4.62	4.02	2.01	42	32	URTIs	'1100019510	Nasopharyngeal swabs	2012-12-04	2012-12-05	no	negative		negative		negative		negative	negative	negative		negative	negative
'01040112A6456	female	2002-08-02	2012-09-23	2012-09-24	yes	38.5	yes	no	yes	no	no	6.02	4.35	2.1	42	38	URTIs	'1100018348	Nasopharyngeal swabs	2012-09-24	2012-09-26	no	negative		negative		negative		negative	negative	negative		negative	negative
'01040112A6479	male	2005-02-07	2012-10-27	2012-10-28	yes	38.5	yes	yes	no	no	no	6.02	4.06	2.12	42	48	URTIs	'1100018918	Nasopharyngeal swabs	2012-10-28	2012-10-30	no	negative		negative		negative		negative	negative	negative		negative	negative
'01040112A6474	female	2007-06-22	2012-10-24	2012-10-24	yes	38.5	yes	yes	no	no	no	10	4.9	1.12	42.9	51.3	URTIs	'1100018793	Nasopharyngeal swabs	2012-10-24	2012-10-25	no	negative		negative		negative		negative	negative	negative		negative	negative
'01040112A6458	female	1998-08-22	2012-09-24	2012-09-25	yes	38.5	yes	yes	no	no	no	7.4	410		46	42	URTIs	'1100018363	Nasopharyngeal swabs	2012-09-25	2012-09-26	no	negative		negative		negative		negative	negative	negative		negative	negative
'01040112A6462	male	2004-08-15	2012-10-08	2012-10-09	yes	38.5	yes	yes	no	no	no	10.16	4.49	2.75	61.2	27.1	URTIs	'1100018561	Nasopharyngeal swabs	2012-10-09	2012-10-10	no	negative		negative		negative		negative	negative	negative		negative	negative
'01040412A7401	female	1964-07-31	2012-10-13	2012-10-15	yes	38.5	no	no	no	no	no	3.2	4.01	0.77	66.54	24.14	URTIs	'1100018710	Nasopharyngeal swabs	2012-10-18	2012-10-25	no	negative		negative		negative		negative	negative	negative		negative	negative
'01040412A7484	female	1982-10-21	2012-12-21	2012-12-22	yes	38.5	yes	yes	yes	yes	yes	11.16		1.97	71.04	17.74	URTIs	'1100045028	Nasopharyngeal swabs	2012-12-22	2012-12-27	no	negative		negative		negative		negative	negative	negative		negative	negative
'01040412A7311	female	1983-05-08	2012-07-20	2012-07-21	yes	38.5	no	no	no	yes	yes	3.6	4.91	0.6	71.9	16.2	URTIs	'1100016995	Nasopharyngeal swabs	2012-07-21	2012-07-26	no	negative		negative		negative		negative	negative	negative		negative	negative
'01040412A7398	female	1963-12-29	2012-10-14	2012-10-16	yes	38.5	no	no	yes	yes	yes	6.9	4.04	1.11	77.61	16.02	URTIs	'1100018686	Nasopharyngeal swabs	2012-10-16	2012-10-18	no	negative		negative		negative		negative	negative	negative		negative	negative
'01040412A7407	male	1991-06-16	2012-10-25	2012-10-26	yes	38.5	no	no	no	yes	yes	6.5	5.26	0.8	80.91	12.22	URTIs	'1100018835	Nasopharyngeal swabs	2012-10-26	2012-10-30	no	negative		negative		negative		negative	negative	negative		negative	negative
'01040112A6467	male	2008-05-27	2012-10-13	2012-10-14	yes	38.5	yes	no	no	no	no	8.54	4.89	0.59	82	11.6	URTIs	'1100018611	Nasopharyngeal swabs	2012-10-15	2012-10-17	no	negative		negative		negative		negative	negative	negative		negative	negative
'01040112A6506	female	2008-03-12	2012-12-04	2012-12-05	yes	38.5	yes	yes	yes	no	no	6.12	4.16	3.12	40	47	URTIs	'1100019536	Nasopharyngeal swabs	2012-12-05	2012-12-05	yes	negative		positive	RSV-B	negative		negative	negative	negative		negative	negative
'01040112A6491	male	2006-01-18	2012-11-13	2012-11-15	yes	38.5	yes	no	yes	no	no	5.62	4.6	2.03	42	46	URTIs	'1100019189	Nasopharyngeal swabs	2012-11-15	2012-11-16	yes	negative		negative		negative		negative	negative	negative		negative	positive
'01040112A6483	male	2011-11-02	2012-11-04	2012-11-04	yes	38.5	yes	yes	no	no	no	4.62	4.15	2.16	46	48	URTIs	'1100019015	Nasopharyngeal swabs	2012-11-04	2012-11-07	yes	negative		negative		negative		negative	negative	negative		negative	positive
'010401613A6409	female	2001-09-24	2013-09-15	2013-09-16	yes	38.5	yes	no	yes	no	no	4.62	4.02.2019	34	47	121	URTIs	'1100048220	Nasopharyngeal swabs	2013-09-16	2013-09-23	yes	negative		negative		negative		negative	negative	negative		negative	positive
'01040412A7445	female	1991-09-12	2012-11-29	2012-11-30	yes	38.5	no	no	no	yes	yes	4		1.22	49.4	30.5	URTIs	'1100019460	Nasopharyngeal swabs	2012-11-30	2012-12-05	yes	negative		negative		negative		negative	negative	negative		negative	positive
'01040412A7382	male	1988-08-02	2012-09-22	2012-09-23	yes	38.5	no	no	no	no	no	6.12		4.3	70.24	19.34	URTIs	'1100018413	Nasopharyngeal swabs	2012-09-23	2012-09-27	yes	negative		negative		negative		negative	negative	negative		negative	positive
'01040412A7433	male	1954-10-03	2012-11-20	2012-11-22	yes	38.5	no	yes	no	yes	no	6.8		0.64	86.64	9.54	URTIs	'1100019304	Nasopharyngeal swabs	2012-11-22	2012-11-27	yes	negative		negative		negative		negative	negative	negative		negative	positive
'01040112A6480	female	2000-10-17	2012-10-28	2012-10-29	yes	38.52	yes	no	yes	no	no	7.6			60	40	URTIs	'1100018926	Nasopharyngeal swabs	2012-10-29	2012-10-30	no	negative		negative		negative		negative	negative	negative		negative	negative
'01040412A7478	male	1981-08-05	2012-12-20	2012-12-20	yes	38.6	yes	yes	yes	yes	yes	9.22		1.19	7.86	12.94	URTIs	'1100019916	Nasopharyngeal swabs	2012-12-20	2012-12-20	no	negative		negative		negative		negative	negative	negative		negative	negative
'01040112A6503	male	2009-01-15	2012-12-04	2012-12-05	yes	38.6	no	yes	no	no	no	7.4	3.95	4.9	39	56	URTIs	'1100019502	Nasopharyngeal swabs	2012-12-05	2012-12-05	no	negative		negative		negative		negative	negative	negative		negative	negative
'01040112A6439	male	2004-08-27	2012-08-27	2012-08-27	yes	38.6	no	no	yes	yes	no	12.1	4	6	50	45	URTIs	'1100017951	Nasopharyngeal swabs	2012-08-27	2012-08-30	no	negative		negative		negative		negative	negative	negative		negative	negative
'01040412A7443	male	1993-10-26	2012-11-27	2012-11-29	yes	38.6	yes	yes	no	yes	yes	7.3	5.31	1.47	70.5	20.2	URTIs	'1100019445	Nasopharyngeal swabs	2012-11-29	2012-12-05	yes	negative		positive	RSV-B	negative		negative	negative	negative		negative	negative
'01040112A6452	female	1998-11-06	2012-09-17	2012-09-17	yes	38.7	yes	yes	no	no	no	9.6			40	60	URTIs	'1100018272	Nasopharyngeal swabs	2012-09-17	2012-09-18	no	negative		negative		negative		negative	negative	negative		negative	negative
'01040112A6505	male	2008-07-06	2012-12-04	2012-12-05	yes	38.7	yes	no	yes	no	no	7.6			60	40	URTIs	'1100019528	Nasopharyngeal swabs	2012-12-05	2012-12-05	no	negative		negative		negative		negative	negative	negative		negative	negative
'01040412A7360	female	1992-10-09	2012-08-28	2012-08-31	yes	38.7	yes	no	no	yes	yes	5.56	4.05	1.42	63.5	25.5	URTIs	'1100018009	Nasopharyngeal swabs	2012-08-31	2012-09-06	no	negative		negative		negative		negative	negative	negative		negative	negative
'01040112A6516	male	2008-04-15	2012-12-24	2012-12-24	yes	38.7	yes	yes	no	no	no						URTIs	'1100019940	Nasopharyngeal swabs	2012-12-24	2012-12-25	no	negative		negative		negative		negative	negative	negative		negative	negative
'01040412A7430	female	1991-05-06	2012-11-18	2012-11-21	yes	38.7	yes	yes	yes	yes	yes						URTIs	'1100019270	Nasopharyngeal swabs	2012-11-22	2012-11-27	no	negative		negative		negative		negative	negative	negative		negative	negative
'01040112A6477	male	2003-12-26	2012-10-27	2012-10-28	yes	38.8	no	no	no	yes	no	7.2	4.8	5.2	32	67	URTIs	'1100018892	Nasopharyngeal swabs	2012-10-28	2012-10-30	no	negative		negative		negative		negative	negative	negative		negative	negative
'01040112A6486	male	2008-10-30	2012-11-04	2012-11-05	yes	38.8	yes	yes	no	no	no	4.62	4.12	2.16	43	46	URTIs	'1100019049	Nasopharyngeal swabs	2012-11-05	2012-11-07	no	negative		negative		negative		negative	negative	negative		negative	negative
'01040113A6249	male	2004-06-12	2013-07-22	2013-07-23	yes	38.8	yes	yes	no	no	no	7.6	4.38	2.09	43	37	URTIs	'1100047149	Nasopharyngeal swabs	2013-07-23	2013-08-05	no	negative		negative		negative		negative	negative	negative		negative	negative
'01040112A6388	male	2006-06-02	2012-07-17	2012-07-18	yes	38.8	yes	no	yes	no	no	7.03	4.23	2.12	46	47	URTIs	'1100016979	Nasopharyngeal swabs	2012-07-18	2012-07-19	no	negative		negative		negative		negative	negative	negative		negative	negative
'01040112A6434	male	2001-09-08	2012-08-20	2012-08-21	yes	38.8	yes	yes	no	no	no	8.5		40	60		URTIs	'1100017811	Nasopharyngeal swabs	2012-08-21	2012-08-23	no	negative		negative		negative		negative	negative	negative		negative	negative
'01040412A7455	male	1994-02-12	2012-12-05	2012-12-07	yes	38.8	no	no	no	no	no	4.4		1.15	62.4	26.44	URTIs	'1100019619	Nasopharyngeal swabs	2012-12-07	2012-12-11	no	negative		negative		negative		negative	negative	negative		negative	negative
'01040412A7451	male	1982-08-27	2012-12-03	2012-12-04	yes	38.8	no	no	no	yes	yes	3.3		0.74	63.1	22.2	URTIs	'1100019577	Nasopharyngeal swabs	2012-12-04	2012-12-11	no	negative		negative		negative		negative	negative	negative		negative	negative
'01040112A6435	female	2004-10-11	2012-08-27	2012-08-27	yes	38.8	no	yes	yes	no	no	6.76	4.73	1.17	73.7	17.3	URTIs	'1100017910	Nasopharyngeal swabs	2012-08-27	2012-08-30	no	negative		negative		negative		negative	negative	negative		negative	negative
'01040412A7405	male	1982-06-12	2012-10-23	2012-10-24	yes	38.8	no	no	no	no	yes	5.4	5.31	0.9	75.11	16.72	URTIs	'1100018751	Nasopharyngeal swabs	2012-10-24	2012-10-25	no	negative		negative		negative		negative	negative	negative		negative	negative
'01040412A7419	female	1986-11-28	2012-11-06	2012-11-07	yes	38.8	no	no	no	yes	yes	8.1	132	1.46	75.21	18.12	URTIs	'1100019064	Nasopharyngeal swabs	2012-11-07	2012-11-08	no	negative		negative		negative		negative	negative	negative		negative	negative
'01040412A7261	male	1990-07-14	2012-06-24	2012-06-25	yes	38.8	no	no	no	yes	yes	8.7	4.72	0.9	78.1	10.5	URTIs	'1100016060	Nasopharyngeal swabs	2012-06-25	2012-06-29	no	negative		negative		negative		negative	negative	negative		negative	negative
'01040112A6494	female	2009-11-23	2012-11-18	2012-11-18	yes	38.8	no	no	yes	no	no	10.15	4.75	0.84	83.4	8.3	URTIs	'1100019239	Nasopharyngeal swabs	2012-11-18	2012-11-20	no	negative		negative		negative		negative	negative	negative		negative	negative
'01040112A6424	male	2009-08-20	2012-08-06	2012-08-07	yes	38.8	yes	no	no	no	no						URTIs	'1100017530	Nasopharyngeal swabs	2012-08-07	2012-08-10	no	negative		negative		negative		negative	negative	negative		negative	negative
'01040412A7444	male	1983-10-03	2012-11-27	2012-11-29	yes	38.8	yes	no	no	yes	yes	9.87	4.61	1.43	7.56	14.52	URTIs	'1100019452	Nasopharyngeal swabs	2012-11-29	2012-12-05	yes	negative		positive	RSV-B	negative		negative	negative	positive	HCoV-229E	negative	positive
'01040112A6481	male	1998-10-14	2012-10-29	2012-10-29	yes	38.8	yes	yes	yes	no	no	7.2	4.5	3.7	42	51	URTIs	'1100018934	Nasopharyngeal swabs	2012-10-29	2012-10-30	yes	negative		negative		negative		negative	negative	negative		negative	positive
'01040112A6441	male	1998-05-25	2012-09-03	2012-09-03	yes	38.8	yes	no	no	no	no	10.33	5.36	0.77	81.7	7.5	URTIs	'1100018041	Nasopharyngeal swabs	2012-09-03	2012-09-06	yes	negative		positive	RSV-A	negative		negative	negative	negative		negative	negative
'01040112A6460	male	2009-01-01	2012-10-09	2012-10-09	yes	38.8	yes	yes	no	no	no	10.22	4.42	2.48	12.3	158	URTIs	'1100018546	Nasopharyngeal swabs	2012-10-09	2012-10-10	yes	negative		negative		negative		negative	negative	negative		negative	positive
'01040112A6436	female	2007-08-26	2012-08-27	2012-08-28	yes	38.9	yes	yes	no	no	no	7.4	4.3	5.2	27	69	URTIs	'1100017928	Nasopharyngeal swabs	2012-08-28	2012-08-30	no	negative		negative		negative		negative	negative	negative		negative	negative
'01040112A6455	male	2004-01-24	2012-09-17	2012-09-17	yes	38.9	yes	yes	no	no	no	6.02	4.31	2.01	42	38	URTIs	'1100018306	Nasopharyngeal swabs	2012-09-17	2012-09-18	no	negative		negative		negative		negative	negative	negative		negative	negative
'01040412A7442	male	1994-03-12	2012-11-27	2012-11-29	yes	38.9	no	no	no	yes	yes	9.8	5.24	2.02	70.84	20.74	URTIs	'1100019437	Nasopharyngeal swabs	2012-11-29	2012-12-05	no	negative		negative		negative		negative	negative	negative		negative	negative
'01040412A7472	male	1995-05-28	2012-12-15	2012-12-16	yes	38.9	no	no	no	no	no	8.75		1.28	75.71	14.62	URTIs	'1100019858	Nasopharyngeal swabs	2012-12-16	2012-12-20	no	negative		negative		negative		negative	negative	negative		negative	negative
'01040112A6502	female	2002-03-03	2012-12-02	2012-12-04	yes	38.9	yes	no	no	no	no	7.2	10.5	56	42		URTIs	'1100019494	Nasopharyngeal swabs	2012-12-04	2012-12-05	yes	negative		positive	RSV-B	negative		negative	negative	negative		negative	negative
'01040112A6465	female	2006-01-01	2012-10-08	2012-10-09	yes	39	yes	no	yes	no	no	7.2	4.2	3	4	40	URTIs	'1100018595	Nasopharyngeal swabs	2012-10-09	2012-10-10	no	negative		negative		negative		negative	negative	negative		negative	negative
'01040112A6419	male	2004-08-01	2012-08-01	2012-08-01	yes	39	yes	no	no	no	no	16		4	5	4	URTIs	'1100017480	Nasopharyngeal swabs	2012-08-01	2012-08-02	no	negative		negative		negative		negative	negative	negative		negative	negative
'01040112A6431	male	2007-05-04	2012-08-19	2012-08-20	yes	39	yes	no	yes	no	no	3.43	4.06	2.01	32	45	URTIs	'1100017787	Nasopharyngeal swabs	2012-08-20	2012-08-23	no	negative		negative		negative		negative	negative	negative		negative	negative
'01040112A6485	male	1999-01-01	2012-11-04	2012-11-04	yes	39	yes	no	no	no	no	12	4	5	47	30	URTIs	'1100019031	Nasopharyngeal swabs	2012-11-04	2012-11-07	no	negative		negative		negative		negative	negative	negative		negative	negative
'01040112A6488	male	2001-01-01	2012-11-14	2012-11-15	yes	39	yes	yes	no	no	no	11.1	4	40	50	3	URTIs	'1100019155	Nasopharyngeal swabs	2012-11-15	2012-11-16	no	negative		negative		negative		negative	negative	negative		negative	negative
'01040112A6382	male	2000-08-23	2012-07-17	2012-07-17	yes	39	yes	yes	yes	no	no	4.5			60	40	URTIs	'1100016912	Nasopharyngeal swabs	2012-07-17	2012-07-19	no	negative		negative		negative		negative	negative	negative		negative	negative
'01040112A6425	male	2007-02-11	2012-08-13	2012-08-13	yes	39	yes	yes	yes	no	no	4.6			60	40	URTIs	'1100017688	Nasopharyngeal swabs	2012-08-13	2012-08-16	no	negative		negative		negative		negative	negative	negative		negative	negative
'01040412A7397	male	1997-01-28	2012-10-12	2012-10-14	yes	39	no	no	no	no	no	6.6	5.07	1.7	66.8	25.9	URTIs	'1100018678	Nasopharyngeal swabs	2012-10-16	2012-10-18	no	negative		negative		negative		negative	negative	negative		negative	negative
'01040412A7435	male	1983-03-25	2012-11-20	2012-11-23	yes	39	no	yes	yes	yes	yes	9.3		2.18	69.2	23.5	URTIs	'1100019320	Nasopharyngeal swabs	2012-11-23	2012-11-27	no	negative		negative		negative		negative	negative	negative		negative	negative
'01040412A7467	female	1992-10-03	2012-12-13	2012-12-14	yes	39	no	no	no	yes	yes	6.96		0.92	76.41	13.22	URTIs	'1100019809	Nasopharyngeal swabs	2012-12-14	2012-12-20	no	negative		negative		negative		negative	negative	negative		negative	negative
'01040112A6444	male	1998-01-08	2012-09-03	2012-09-03	yes	39	no	no	yes	no	no						URTIs	'1100018074	Nasopharyngeal swabs	2012-09-03	2012-09-06	no	negative		negative		negative		negative	negative	negative		negative	negative
'01040112A6495	male	2007-04-23	2012-11-18	2012-11-18	yes	39	yes	yes	yes	no	no						URTIs	'1100019247	Nasopharyngeal swabs	2012-11-18	2012-11-20	no	negative		negative		negative		negative	negative	negative		negative	negative
'01040112A6499	female	1998-12-07	2012-11-25	2012-11-26	yes	39	no	yes	yes	yes	no						URTIs	'1100019361	Nasopharyngeal swabs	2012-11-26	2012-11-27	no	negative		negative		negative		negative	negative	negative		negative	negative
'01040112A6428	male	2009-08-13	2012-08-13	2012-08-13	yes	39	yes	no	no	no	no	5.7	4.8	3.2	40	60	URTIs	'1100017712	Nasopharyngeal swabs	2012-08-13	2012-08-16	yes	negative		negative		negative		negative	negative	negative		positive	negative
'01040112A6472	female	2006-03-04	2012-10-24	2012-10-24	yes	39	no	yes	no	no	no						URTIs	'1100018777	Nasopharyngeal swabs	2012-10-24	2012-10-25	yes	negative		negative		negative		negative	negative	negative		negative	positive
'01040112A6473	male	2011-04-10	2012-10-23	2012-10-24	yes	39.1	yes	yes	yes	no	no	8.25	5.35	2.32	64	28.1	URTIs	'1100018785	Nasopharyngeal swabs	2012-10-24	2012-10-25	no	negative		negative		negative		negative	negative	negative		negative	negative
'01040412A7377	female	1981-03-21	2012-09-19	2012-09-19	yes	39.1	no	no	yes	yes	yes	6.7		1.15	76.6	17.2	URTIs	'1100018322	Nasopharyngeal swabs	2012-09-19	2012-09-20	no	negative		negative		negative		negative	negative	negative		negative	negative
'01040412A7354	male	1973-04-17	2012-08-27	2012-08-28	yes	39.2	yes	yes	yes	yes	yes	6.5		1.07	76.71	16.52	URTIs	'1100017886	Nasopharyngeal swabs	2012-08-28	2012-08-30	no	negative		negative		negative		negative	negative	negative		negative	negative
'01040112a6450	female	2009-06-12	2012-09-11	2012-09-11	yes	39.2	no	no	yes	no	no						URTIs	'1100018199	Nasopharyngeal swabs	2012-09-11	2012-09-11	no	negative		negative		negative		negative	negative	negative		negative	negative
'01040412A7434	female	1992-04-26	2012-11-23	2012-11-23	yes	39.2	yes	yes	yes	yes	yes	6.02		1.54	62.1	25.6	URTIs	'1100019312	Nasopharyngeal swabs	2012-11-23	2012-11-27	yes	negative		negative		negative		negative	negative	negative		negative	positive
'01040112A6513	male	2008-12-13	2012-12-15	2012-12-17	yes	39.3	yes	no	no	no	no	5.76	4.62	1.4	62.6	24.3	URTIs	'1100019650	Nasopharyngeal swabs	2012-12-17	2012-12-18	yes	negative		positive	RSV-B	negative		negative	negative	negative		negative	negative
'01040112A6453	female	2005-11-28	2012-09-16	2012-09-17	yes	39.4	yes	no	no	no	no	7.41	410		48	40	URTIs	'1100018280	Nasopharyngeal swabs	2012-09-17	2012-09-18	no	negative		negative		negative		negative	negative	negative		negative	negative
'01040412A7404	female	1970-12-06	2012-10-21	2012-10-24	yes	39.4	yes	no	yes	yes	yes	5.8	4.27	0.52	88.51	8.92	URTIs	'1100018744	Nasopharyngeal swabs	2012-10-24	2012-10-25	no	negative		negative		negative		negative	negative	negative		negative	negative
'01040112A6487	female	2005-02-02	2012-11-05	2012-11-06	yes	39.5	yes	yes	yes	no	no	7.4	4.5	5.2	20	72	URTIs	'1100019056	Nasopharyngeal swabs	2012-11-06	2012-11-07	no	negative		negative		negative		negative	negative	negative		negative	negative
'01040112A6459	male	2001-10-12	2012-09-24	2012-09-25	yes	39.5	yes	yes	yes	no	no	10.4	4.57	2.13	65	20.4	URTIs	'1100018371	Nasopharyngeal swabs	2012-09-25	2012-09-26	no	negative		negative		negative		negative	negative	negative		negative	negative
'01040412A7356	female	1982-11-27	2012-08-29	2012-08-29	yes	39.5	no	yes	no	no	yes	4.2	4.64	1.04	66.54	24.94	URTIs	'1100017902	Nasopharyngeal swabs	2012-08-29	2012-08-30	no	negative		negative		negative		negative	negative	negative		negative	negative
'01040412A7415	male	1951-05-07	2012-11-01	2012-11-02	yes	39.5	no	yes	yes	yes	yes	5.33		0.57	73.51	10.72	URTIs	'1100018975	Nasopharyngeal swabs	2012-11-02	2012-11-07	no	negative		negative		negative		negative	negative	negative		negative	negative
'01040112A6496	female	2008-10-20	2012-11-18	2012-11-19	yes	39.5	no	no	yes	no	no	7.56	4.46	0.89	79.6	11.8	URTIs	'1100019254	Nasopharyngeal swabs	2012-11-19	2012-11-20	no	negative		negative		negative		negative	negative	negative		negative	negative
'01040412A7403	male	1984-09-28	2012-10-20	2012-10-23	yes	39.5	no	no	yes	yes	yes	10.7	5.08	1.66	80.91	15.52	URTIs	'1100018736	Nasopharyngeal swabs	2012-10-24	2012-10-25	no	negative		negative		negative		negative	negative	negative		negative	negative
'01040412A7431	female	1981-07-29	2012-11-21	2012-11-22	yes	39.5	yes	no	yes	yes	yes	7.4		2.41	62.5	32.6	URTIs	'1100019288	Nasopharyngeal swabs	2012-11-22	2012-11-27	yes	negative		positive		negative		negative	negative	negative		negative	negative
'01040412A7423	male	1989-11-06	2012-11-10	2012-11-11	yes	39.5	no	yes	yes	yes	yes	7.73		1.33	73.51	17.22	URTIs	'1100019106	Nasopharyngeal swabs	2012-11-11	2012-11-16	yes	negative		negative		negative		negative	negative	negative		negative	positive
'01040112A6501	female	2010-03-07	2012-11-26	2012-11-26	yes	39.6	yes	no	no	no	no	4.6	30		46	50	URTIs	'1100019387	Nasopharyngeal swabs	2012-11-26	2012-11-27	no	negative		negative		negative		negative	negative	negative		negative	negative
'01040112a6447	male	2001-02-11	2012-09-08	2012-09-10	yes	39.6	yes	no	yes	no	no	5.88	4.69	1.99	49.4	33.8	URTIs	'1100018165	Nasopharyngeal swabs	2012-09-10	2012-09-11	no	negative		negative		negative		negative	negative	negative		negative	negative
'01040412A7418	male	1980-02-16	2012-11-02	2012-11-03	yes	39.6	yes	yes	yes	yes	yes	4.46		0.77	74.21	17.32	URTIs	'1100019007	Nasopharyngeal swabs	2012-11-03	2012-11-07	no	negative		negative		negative		negative	negative	negative		negative	negative
'01040112A6498	male	2001-12-13	2012-11-25	2012-11-25	yes	39.6	no	no	yes	no	no						URTIs	'1100019353	Nasopharyngeal swabs	2012-11-25	2012-11-27	no	negative		negative		negative		negative	negative	negative		negative	negative
'01040112A6476	male	2006-11-30	2012-10-24	2012-10-24	yes	39.7	no	no	yes	yes	no	8.63	420		44	46	URTIs	'1100018819	Nasopharyngeal swabs	2012-10-24	2012-10-25	no	negative		negative		negative		negative	negative	negative		negative	negative
'01040112A6386	male	2005-11-23	2012-07-17	2012-07-18	yes	40.1	no	no	yes	no	no	7.67	4.41		50	44	URTIs	'1100016953	Nasopharyngeal swabs	2012-07-18	2012-07-19	no	negative		negative		negative		negative	negative	negative		negative	negative
'01040112A6454	female	2001-11-09	2012-09-11	2012-09-12	yes	40.2	no	no	no	no	no	7.2	4.9	3.9	34	56	URTIs	'1100018298	Nasopharyngeal swabs	2012-09-17	2012-09-18	no	negative		negative		negative		negative	negative	negative		negative	negative
'01040413A7350	male	1990-07-04	2013-08-04	2013-08-06	yes	38	yes	no	no	yes	yes	9.16		1.4	73.91	15.32	data missing	'1100047727	Nasopharyngeal swabs	2013-08-06	2013-08-12	no	negative		negative		negative		negative	negative	negative		negative	negative
'01040413A7344	male	1979-10-28	2013-08-04	2013-08-05	yes	38	no	no	no	no	no	6.91		1.2	76.85	17.42	data missing	'1100047669	Nasopharyngeal swabs	2013-08-05	2013-08-12	no	negative		negative		negative		negative	negative	negative		negative	negative
'01040413A7351	female	1943-09-27	2013-08-04	2013-08-06	yes	38.5	no	no	no	yes	yes	7.61		0.91	77.41	12.02	data missing	'1100047735	Nasopharyngeal swabs	2013-08-06	2013-08-12	no	negative		negative		negative		negative	negative	negative		negative	negative
'01040413A7352	male	1983-01-23	2013-08-05	2013-08-06	yes	39	no	yes	no	yes	yes	3.84		1.27	59.84	33.14	data missing	'1100047743	Nasopharyngeal swabs	2013-08-06	2013-08-12	no	negative		negative		negative		negative	negative	negative		negative	negative
'01040413A7349	male	1985-12-04	2013-08-04	2013-08-06	yes	39.4	yes	no	no	yes	yes	8.7		1.25	76.94	14.44	data missing	'1100047719	Nasopharyngeal swabs	2013-08-06	2013-08-12	no	negative		negative		negative		negative	negative	negative		negative	negative
'01040112A6385	female	1998-11-30	2012-07-17	2012-07-18	yes	39	yes	yes	yes	no	no	4.5			40	60	pharyngitis	'1100016946	Nasopharyngeal swabs	2012-07-18	2012-07-19	no	negative		negative		negative		negative	negative	negative		negative	negative
'01040113A6184	male	2003-10-10	2013-06-02	2013-06-02	yes	39	yes	yes	no	no	no	4.8			40	60	pharyngitis	'1100046752	Nasopharyngeal swabs	2013-06-02	2013-06-04	no	negative		negative		negative		negative	negative	negative		negative	negative
'01040112a6271	female	1999-02-19	2012-05-06	2012-05-08	yes	38	yes	yes	yes	no	no	7.5		4.9	30	65	pharyngitis	'1100014685	Nasopharyngeal swabs	2012-05-08	2012-06-25	no	negative		negative		negative		negative	negative	negative		negative	negative
'01040112A6468	male	2006-01-02	2012-10-14	2012-10-15	yes	38	yes	yes	yes	no	no	14.5	3.87	1.18	35	60	pharyngitis	'1100018629	Nasopharyngeal swabs	2012-10-15	2012-10-17	no	negative		negative		negative		negative	negative	negative		negative	negative
'01040113A6051	male	2001-04-30	2013-03-25	2013-03-25	yes	38	yes	yes	yes	no	no	7.9	4.2		42	48	pharyngitis	'1100046281	Nasopharyngeal swabs	2013-03-25	2013-03-28	no	negative		negative		negative		negative	negative	negative		negative	negative
'01040113A6054	female	1997-07-11	2013-03-25	2013-03-26	yes	38	yes	yes	no	no	no	9.82	3.37	2.38	49	137	pharyngitis	'1100046315	Nasopharyngeal swabs	2013-03-26	2013-03-28	no	negative		negative		negative		negative	negative	negative		negative	negative
'01040413A6485	female	2011-03-30	2013-10-27	2013-10-28	yes	38	yes	yes	no	no	no	11.69	4.39	4.1	54.6	35.1	pharyngitis	'1100048592	Nasopharyngeal swabs	2013-10-28	2013-11-04	no	negative		negative		negative		negative	negative	negative		negative	negative
'01040412A7156	male	1987-01-01	2012-03-18	2012-03-18	yes	38	no	yes	yes	no	no	10.5		1.5	67.5	14.1	pharyngitis	'1100013547	Nasopharyngeal swabs	2012-03-22	2012-03-29	no	negative		negative		negative		negative	negative	negative		negative	negative
'01040113A6528	male	2005-04-28	2013-11-24	2013-11-25	yes	38	yes	no	no	no	no	4.5					pharyngitis	'1100048899	Nasopharyngeal swabs	2013-11-25	2013-12-02	no	negative		negative		negative		negative	negative	negative		negative	negative
'01040112a6311	male	2003-03-12	2012-05-31	2012-05-31	yes	38	yes	yes	no	no	no						pharyngitis	'1100015302	Nasopharyngeal swabs	2012-05-31	2012-07-16	no	negative		negative		negative		negative	negative	negative		negative	negative
'01040112A6358	female	2009-11-30	2012-07-03	2012-07-03	yes	38	yes	yes	no	no	no						pharyngitis	'1100016375	Nasopharyngeal swabs	2012-07-03	2012-07-05	no	negative		negative		negative		negative	negative	negative		negative	negative
'01040112A6363	female	1997-12-21	2012-07-04	2012-07-04	yes	38	no	no	yes	no	no						pharyngitis	'1100016425	Nasopharyngeal swabs	2012-07-04	2012-07-05	no	negative		negative		negative		negative	negative	negative		negative	negative
'01040113A6291	female	2008-08-01	2013-08-05	2013-08-05	yes	38	no	no	yes	no	no						pharyngitis	'1100047560	Nasopharyngeal swabs	2013-08-05	2013-08-12	no	negative		negative		negative		negative	negative	negative		negative	negative
'01040113A6535	male	2009-10-30	2013-12-15	2013-12-16	yes	38	yes	no	no	no	no						pharyngitis	'1100049111	Nasopharyngeal swabs	2013-12-16	2013-12-23	no	negative		negative		negative		negative	negative	negative		negative	negative
'01040113A6119	male	2006-04-15	2013-05-20	2013-05-22	yes	38	yes	yes	no	no	no						pharyngitis	'1100046554	Nasopharyngeal swabs	2013-05-25	2013-05-30	no	negative		negative		negative		negative	negative	negative		negative	negative
'01040113A6004	female	2000-06-20	2012-12-30	2013-01-02	yes	38	yes	yes	yes	no	no						pharyngitis	'1100045275	Nasopharyngeal swabs	2013-01-02	2013-01-09	no	negative		negative		negative		negative	negative	negative		negative	negative
'01040113A6152	female	2003-04-18	2013-05-10	2013-05-12	yes	38	yes	yes	yes	no	no	8.03	5.17	3.25	52.5	40.5	pharyngitis	'1100046646	Nasopharyngeal swabs	2013-05-12	2013-05-15	yes	negative		negative		positive	HPIV-3	negative	negative	negative		negative	negative
'01040113A6313	male	2000-07-23	2013-08-10	2013-08-12	yes	38	yes	yes	no	no	no	5.15	5.9	2.1	14.4	38.8	pharyngitis	'1100047859	Nasopharyngeal swabs	2013-08-12	2013-08-19	yes	negative		negative		positive	HPIV-2	negative	negative	negative		negative	negative
'01040113A6077	female	2008-04-12	2013-04-07	2013-04-10	yes	38	yes	yes	no	no	no	18					pharyngitis	'1100046430	Nasopharyngeal swabs	2013-04-10	2013-04-12	yes	negative		negative		negative		positive	negative	negative		negative	negative
'01040113A6025	male	2005-05-30	2013-01-28	2013-01-29	yes	38	yes	yes	no	no	no						pharyngitis	'1100045903	Nasopharyngeal swabs	2013-01-30	2013-01-31	yes	negative		negative		negative		positive	negative	negative		negative	negative
'01040113A6532	female	2002-11-04	2013-12-01	2013-12-02	yes	38.1	yes	no	yes	no	no						pharyngitis	'1100048956	Nasopharyngeal swabs	2013-12-02	2013-12-09	no	negative		negative		negative		negative	negative	negative		negative	negative
'01040113A6076	female	2010-09-15	2013-04-08	2013-04-10	yes	38.1	yes	no	no	no	no	6.61	4.63	2.07	54.1	31.3	pharyngitis	'1100046422	Nasopharyngeal swabs	2013-04-10	2013-04-12	yes	negative		negative		negative		positive	negative	negative		negative	negative
'01040113A6017	female	2007-05-24	2013-01-21	2013-01-21	yes	38.1	yes	yes	no	no	no						pharyngitis	'1100045671	Nasopharyngeal swabs	2013-01-21	2013-01-24	yes	negative		negative		negative		positive	negative	negative		negative	negative
'01040112A6194	male	1998-01-25	2012-03-28	2012-03-28	yes	38.2	yes	yes	no	no	no	6.25			48		pharyngitis	'1100013497	Nasopharyngeal swabs	2012-03-28	2012-03-29	no	negative		negative		negative		negative	negative	negative		negative	negative
'01040112a6338	male	2004-01-16	2012-06-18	2012-06-19	yes	38.2	yes	yes	yes	no	no	12	4.46	1.92	69.4	16	pharyngitis	'1100015781	Nasopharyngeal swabs	2012-06-19	2012-07-16	no	negative		negative		negative		negative	negative	negative		negative	negative
'01040113A6214	male	2010-05-02	2013-07-07	2013-07-08	yes	38.3	yes	yes	yes	no	no	97.5	4.99	1.77	63.8	23.6	pharyngitis	'1100047016	Nasopharyngeal swabs	2013-07-08	2013-07-15	no	negative		negative		negative		negative	negative	negative		negative	negative
'01040112a6284	female	2004-01-27	2012-05-15	2012-05-15	yes	38.3	yes	no	yes	no	no	5.43	4.76	1.78	81.3	11.3	pharyngitis	'1100014966	Nasopharyngeal swabs	2012-05-15	2012-06-25	no	negative		negative		negative		negative	negative	negative		negative	negative
'01040113A6058	female	2006-06-03	2013-04-01	2013-04-01	yes	38.3	yes	yes	no	no	no						pharyngitis	'1100046356	Nasopharyngeal swabs	2013-04-01	2013-04-02	no	negative		negative		negative		negative	negative	negative		negative	negative
'01040112a6282	female	2001-07-25	2012-05-13	2012-05-14	yes	38.3	no	yes	yes	no	no						pharyngitis	'1100014941	Nasopharyngeal swabs	2012-05-14	2012-06-25	no	negative		negative		negative		negative	negative	negative		negative	negative
'01040113A6052	female	2010-02-12	2013-03-24	2013-03-25	yes	38.4	yes	yes	no	no	no	4.56	4.56		40	52	pharyngitis	'1100046299	Nasopharyngeal swabs	2013-03-25	2013-03-28	no	negative		negative		negative		negative	negative	negative		negative	negative
'01040113A6537	female	2001-01-01	2013-12-16	2013-12-16	yes	38.4	yes	yes	no	no	no	8.7	4.3	70	40	70	pharyngitis	'1100049137	Nasopharyngeal swabs	2013-12-16	2013-12-23	no	negative		negative		negative		negative	negative	negative		negative	negative
'01040112a6329	male	2008-12-20	2012-06-10	2012-06-12	yes	38.4	yes	no	no	no	no	4.2	5.2	2.3	42	56	pharyngitis	'1100015690	Nasopharyngeal swabs	2012-06-12	2012-07-16	no	negative		negative		negative		negative	negative	negative		negative	negative
'01040113A6021	female	2001-11-08	2013-01-27	2013-01-30	yes	38.4	yes	yes	yes	no	no	6.91	5.46		44	48	pharyngitis	'1100045861	Nasopharyngeal swabs	2013-01-30	2013-01-31	no	negative		negative		negative		negative	negative	negative		negative	negative
'01040112a6318	female	2002-11-18	2012-06-04	2012-06-04	yes	38.4	no	no	yes	no	no						pharyngitis	'1100015450	Nasopharyngeal swabs	2012-06-04	2012-07-16	no	negative		negative		negative		negative	negative	negative		negative	negative
'01040112a6325	male	2011-01-01	2012-06-11	2012-06-11	yes	38.5	yes	no	no	no	no	7.3	4	3	30	50	pharyngitis	'1100015658	Nasopharyngeal swabs	2012-06-11	2012-07-16	no	negative		negative		negative		negative	negative	negative		negative	negative
'01040112a6319	male	2004-01-07	2012-06-06	2012-06-06	yes	38.5	yes	yes	no	no	no	7.6			30	70	pharyngitis	'1100015468	Nasopharyngeal swabs	2012-06-06	2012-07-16	no	negative		negative		negative		negative	negative	negative		negative	negative
'01040112A6190	female	2001-01-01	2012-03-26	2012-03-26	yes	38.5	yes	yes	no	no	no	8.1			30	50	pharyngitis	'1100013455	Nasopharyngeal swabs	2012-03-26	2012-03-29	no	negative		negative		negative		negative	negative	negative		negative	negative
'01040112a6286	male	2008-01-01	2012-05-15	2012-05-15	yes	38.5	yes	no	no	no	no	10	5	60	35	45	pharyngitis	'1100014982	Nasopharyngeal swabs	2012-05-15	2012-06-25	no	negative		negative		negative		negative	negative	negative		negative	negative
'01040112a6270	female	2009-01-01	2012-05-07	2012-05-07	yes	38.5	yes	no	no	no	no	8.9		6.2	40	30	pharyngitis	'1100014677	Nasopharyngeal swabs	2012-05-07	2012-06-25	no	negative		negative		negative		negative	negative	negative		negative	negative
'01040112a6288	male	2008-01-01	2012-05-15	2012-05-15	yes	38.5	yes	no	no	no	no	8.9	4	5.6	40	40	pharyngitis	'1100015005	Nasopharyngeal swabs	2012-05-15	2012-06-25	no	negative		negative		negative		negative	negative	negative		negative	negative
'01040112a6340	female	2011-07-01	2012-06-19	2012-06-19	yes	38.5	yes	no	no	no	no	12.1	4	6	40	42	pharyngitis	'1100015807	Nasopharyngeal swabs	2012-06-19	2012-07-16	no	negative		negative		negative		negative	negative	negative		negative	negative
'01040112a6266	male	2009-01-01	2012-05-07	2012-05-07	yes	38.5	yes	no	no	no	no	13.2		5.2	40	20	pharyngitis	'1100014636	Nasopharyngeal swabs	2012-05-07	2012-06-25	no	negative		negative		negative		negative	negative	negative		negative	negative
'01040112a6341	female	2009-01-01	2012-06-19	2012-06-19	yes	38.5	yes	yes	no	no	no	6.9	4.2	2	45	42	pharyngitis	'1100015815	Nasopharyngeal swabs	2012-06-19	2012-07-16	no	negative		negative		negative		negative	negative	negative		negative	negative
'01040113A6011	female	2005-06-30	2013-01-12	2013-01-13	yes	38.5	yes	no	yes	no	no	5.7	420		50	44	pharyngitis	'1100045457	Nasopharyngeal swabs	2013-01-13	2013-01-15	no	negative		negative		negative		negative	negative	negative		negative	negative
'01040113A6012	male	2005-12-30	2013-01-13	2013-01-14	yes	38.5	yes	no	no	no	no	7.4	420		50	46	pharyngitis	'1100045465	Nasopharyngeal swabs	2013-01-14	2013-01-15	no	negative		negative		negative		negative	negative	negative		negative	negative
'01040113A6001	male	2005-08-19	2012-12-28	2012-12-31	yes	38.5	yes	no	no	no	no	7.6	420		50	44	pharyngitis	'1100045242	Nasopharyngeal swabs	2013-01-02	2013-01-09	no	negative		negative		negative		negative	negative	negative		negative	negative
'01040112a6267	female	2001-01-01	2012-05-07	2012-05-07	yes	38.5	yes	no	no	no	no	12		4	50	40	pharyngitis	'1100014644	Nasopharyngeal swabs	2012-05-07	2012-06-25	no	negative		negative		negative		negative	negative	negative		negative	negative
'01040112a6289	female	2005-01-01	2012-05-15	2012-05-15	yes	38.5	yes	no	no	no	no	12	4	4	50	45	pharyngitis	'1100015013	Nasopharyngeal swabs	2012-05-15	2012-06-25	no	negative		negative		negative		negative	negative	negative		negative	negative
'01040112A6490	female	2007-11-16	2012-11-14	2012-11-15	yes	38.5	yes	yes	yes	no	no	4.4		0.9	57.8	205	pharyngitis	'1100019171	Nasopharyngeal swabs	2012-11-15	2012-11-16	no	negative		negative		negative		negative	negative	negative		negative	negative
'01040112a6278	male	2010-01-01	2012-05-09	2012-05-09	yes	38.5	yes	no	no	no	no	4.2		4	60	40	pharyngitis	'1100014750	Nasopharyngeal swabs	2012-05-09	2012-06-25	no	negative		negative		negative		negative	negative	negative		negative	negative
'01040112a6275	male	2009-07-07	2012-05-09	2012-05-09	yes	38.5	yes	yes	yes	no	no	8.4			64.4	24.7	pharyngitis	'1100014727	Nasopharyngeal swabs	2012-05-09	2012-06-25	no	negative		negative		negative		negative	negative	negative		negative	negative
'01040113A6134	female	2008-08-12	2013-05-05	2013-05-05	yes	38.5	yes	no	no	no	no	6.43	4.84	1.48	64.5	23	pharyngitis	'1100046596	Nasopharyngeal swabs	2013-05-05	2013-05-07	no	negative		negative		negative		negative	negative	negative		negative	negative
'010401	female	2007-02-14	2013-02-03	2013-02-03	yes	38.5	yes	yes	yes	no	no	4.6			70	30	pharyngitis	'1100045929	Nasopharyngeal swabs	2013-02-03	2013-02-07	no	negative		negative		negative		negative	negative	negative		negative	negative
'01040113A6290	male	1999-09-03	2013-08-04	2013-08-05	yes	38.5	yes	yes	yes	no	no	4.53	5.21	1.05	87.4	7.6	pharyngitis	'1100047552	Nasopharyngeal swabs	2013-08-05	2013-08-12	no	negative		negative		negative		negative	negative	negative		negative	negative
'01040112a6287	male	2007-01-01	2012-05-15	2012-05-15	yes	38.5	yes	no	no	no	no	10.1	4.7				pharyngitis	'1100014990	Nasopharyngeal swabs	2012-05-15	2012-06-25	no	negative		negative		negative		negative	negative	negative		negative	negative
'01040113A6055	male	2001-09-08	2013-03-23	2013-03-24	yes	38.5	yes	yes	yes	no	no						pharyngitis	'1100046273	Nasopharyngeal swabs	2013-03-24	2013-03-28	no	negative		negative		negative		negative	negative	negative		negative	negative
'01040112a6324	male	2006-01-01	2012-06-11	2012-06-11	yes	38.5	yes	yes	no	no	no	14	4	2	40	30	pharyngitis	'1100015641	Nasopharyngeal swabs	2012-06-11	2012-07-16	yes	negative		negative		negative		negative	negative	negative		negative	positive
'01040113A6151	female	2010-10-05	2013-05-10	2013-05-12	yes	38.5	yes	yes	yes	no	no	2.77	4.17	1.06	52.6	38.3	pharyngitis	'1100046638	Nasopharyngeal swabs	2013-05-12	2013-05-15	yes	negative		negative		negative		negative	negative	negative		negative	positive
'01040112a6339	male	2007-10-15	2012-06-18	2012-06-19	yes	38.5	yes	yes	yes	no	no	6.29	4.51	1.9	61	28	pharyngitis	'1100015799	Nasopharyngeal swabs	2012-06-19	2012-07-16	yes	negative		negative		negative		negative	positive	negative		negative	negative
'01040112a6279	female	1997-01-01	2012-05-09	2012-05-09	yes	38.6	yes	no	yes	no	no	7.8		4.9	32	52	pharyngitis	'1100014768	Nasopharyngeal swabs	2012-05-09	2012-06-25	no	negative		negative		negative		negative	negative	negative		negative	negative
'01040112A6437	female	2008-11-05	2012-08-26	2012-08-27	yes	38.6	yes	yes	no	no	no	7.65	5.31	2.94	41.6	38.4	pharyngitis	'1100017936	Nasopharyngeal swabs	2012-08-27	2012-08-30	yes	negative		positive	RSV-A	negative		negative	negative	negative		negative	negative
'01040112a6274	male	2001-08-02	2012-05-09	2012-05-09	yes	38.7	yes	no	no	no	no	6.5		4.2	30	70	pharyngitis	'1100014719	Nasopharyngeal swabs	2012-05-09	2012-06-25	no	negative		negative		negative		negative	negative	negative		negative	negative
'01040113A6022	female	2003-02-06	2013-01-26	2013-01-29	yes	38.7	yes	no	yes	yes	no	7.1	420		44	46	pharyngitis	'1100045879	Nasopharyngeal swabs	2013-01-29	2013-01-31	no	negative		negative		negative		negative	negative	negative		negative	negative
'01040112A6187	male	2003-01-01	2012-03-24	2012-03-24	yes	38.7	yes	yes	no	no	no	4.02		1.03	45	47	pharyngitis	'1100013422	Nasopharyngeal swabs	2012-03-25	2012-03-29	no	negative		negative		negative		negative	negative	negative		negative	negative
'01040113A6019	male	2009-12-30	2013-01-20	2013-01-21	yes	38.7	yes	yes	no	no	no	5.4	410		48	50	pharyngitis	'1100045697	Nasopharyngeal swabs	2013-01-21	2013-01-24	no	negative		negative		negative		negative	negative	negative		negative	negative
'01040112A6186	female	1997-08-14	2012-03-26	2012-03-26	yes	38.7	yes	yes	no	no	no	7.3		3.6	50	42	pharyngitis	'1100013414	Nasopharyngeal swabs	2012-03-26	2012-03-29	no	negative		negative		negative		negative	negative	negative		negative	negative
'01040112a6336	male	2007-02-22	2012-06-19	2012-06-19	yes	38.7	yes	no	yes	no	no	9.47	4.45	21	63		pharyngitis	'1100015765	Nasopharyngeal swabs	2012-06-19	2012-07-16	no	negative		negative		negative		negative	negative	negative		negative	negative
'01040112A6361	male	2009-07-07	2012-07-02	2012-07-04	yes	38.7	yes	no	no	no	no	11.43	4.45	1.76	67.1	154	pharyngitis	'1100016409	Nasopharyngeal swabs	2012-07-04	2012-07-05	no	negative		negative		negative		negative	negative	negative		negative	negative
'01040112a6333	male	2002-11-12	2012-06-17	2012-06-18	yes	38.7	yes	yes	yes	no	no	9.16	4.7	0.94	73.7	10.3	pharyngitis	'1100015732	Nasopharyngeal swabs	2012-06-18	2012-07-16	no	negative		negative		negative		negative	negative	negative		negative	negative
'01040112A6184	male	2008-10-23	2012-03-25	2012-03-25	yes	38.7	yes	yes	no	no	no	8.62		14.2	75.7		pharyngitis	'1100013398	Nasopharyngeal swabs	2012-03-25	2012-03-29	yes	negative		negative		negative		positive	negative	negative		negative	negative
'01040113A6053	female	2008-07-28	2013-03-25	2013-03-26	yes	38.7	no	no	yes	no	no	7.99	4.87	0.92	78.2	11.5	pharyngitis	'1100046307	Nasopharyngeal swabs	2013-03-26	2013-03-28	yes	negative		negative		negative		negative	negative	negative		negative	positive
'01040112a6308	female	2004-11-20	2012-05-29	2012-05-29	yes	38.9	yes	no	yes	no	no	7.9	5.4	3.2	40	57	pharyngitis	'1100015278	Nasopharyngeal swabs	2012-05-29	2012-07-16	no	negative		negative		negative		negative	negative	negative		negative	negative
'01040112A6464	male	1998-01-01	2012-10-08	2012-10-09	yes	39	no	no	yes	no	no	10.1	53	4	4	40	pharyngitis	'1100018587	Nasopharyngeal swabs	2012-10-09	2012-10-10	no	negative		negative		negative		negative	negative	negative		negative	negative
'01040112A6191	female	2006-02-27	2012-03-27	2012-03-27	yes	39	no	no	yes	no	no	4.5			6	40	pharyngitis	'1100013463	Nasopharyngeal swabs	2012-03-27	2012-03-29	no	negative		negative		negative		negative	negative	negative		negative	negative
'01040113A6023	male	2011-04-18	2013-01-27	2013-01-29	yes	39	yes	yes	yes	no	no	4.9		70	30		pharyngitis	'1100045887	Nasopharyngeal swabs	2013-01-29	2013-01-31	no	negative		negative		negative		negative	negative	negative		negative	negative
'01040113A6013	male	2005-03-18	2013-01-14	2013-01-14	yes	39	yes	yes	yes	no	no	4.5			40	60	pharyngitis	'1100045473	Nasopharyngeal swabs	2013-01-14	2013-01-15	no	negative		negative		negative		negative	negative	negative		negative	negative
'01040113A6020	female	2006-12-15	2013-01-20	2013-01-21	yes	39	yes	yes	no	no	no	4.8			40	60	pharyngitis	'1100045705	Nasopharyngeal swabs	2013-01-21	2013-01-24	no	negative		negative		negative		negative	negative	negative		negative	negative
'01040112a6276	female	2006-09-29	2012-05-09	2012-05-09	yes	39	yes	yes	yes	yes	yes	5.4			40	60	pharyngitis	'1100014735	Nasopharyngeal swabs	2012-05-09	2012-06-25	no	negative		negative		negative		negative	negative	negative		negative	negative
'010401613A6407	male	2012-09-28	2013-09-10	2013-09-12	yes	39	no	yes	yes	no	no	5.8			40	60	pharyngitis	'1100048204	Nasopharyngeal swabs	2013-09-16	2013-09-23	no	negative		negative		negative		negative	negative	negative		negative	negative
'01040113A6028	male	2008-06-01	2013-02-03	2013-02-04	yes	39	yes	yes	yes	no	no	7.6			40	60	pharyngitis	'1100045937	Nasopharyngeal swabs	2013-02-04	2013-02-07	no	negative		negative		negative		negative	negative	negative		negative	negative
'01040113A6216	male	2012-01-01	2013-07-06	2013-07-06	yes	39	yes	no	no	no	no	2.9	4.5	1	42	35	pharyngitis	'1100047032	Nasopharyngeal swabs	2013-07-07	2013-07-15	no	negative		negative		negative		negative	negative	negative		negative	negative
'01040112A6355	male	2010-07-01	2012-07-01	2012-07-02	yes	39	yes	yes	no	no	no	7.8	4.3	4.2	50	47	pharyngitis	'1100016466	Nasopharyngeal swabs	2012-07-02	2012-07-05	no	negative		negative		negative		negative	negative	negative		negative	negative
'01040113A6536	male	2010-01-01	2013-12-16	2013-12-16	yes	39	yes	no	no	no	no	8.7	4		50		pharyngitis	'1100049129	Nasopharyngeal swabs	2013-12-16	2013-12-23	no	negative		negative		negative		negative	negative	negative		negative	negative
'01040112a6328	male	2005-06-09	2012-06-12	2012-06-12	yes	39	yes	yes	no	no	no	7.2	4.5	3.9	52	42	pharyngitis	'1100015682	Nasopharyngeal swabs	2012-06-12	2012-07-16	no	negative		negative		negative		negative	negative	negative		negative	negative
'01040112a6321	female	2002-12-21	2012-06-06	2012-06-06	yes	39	yes	yes	yes	no	no	8.7	4.55	23.3	59	23	pharyngitis	'1100015484	Nasopharyngeal swabs	2012-06-06	2012-07-16	no	negative		negative		negative		negative	negative	negative		negative	negative
'01040112A6198	female	2004-08-13	2012-03-28	2012-03-28	yes	39	yes	yes	yes	no	no	3.9			60	40	pharyngitis	'1100013539	Nasopharyngeal swabs	2012-03-28	2012-03-29	no	negative		negative		negative		negative	negative	negative		negative	negative
'01040113A6524	female	2009-08-01	2013-11-18	2013-11-18	yes	39	yes	yes	no	no	no	7.6		40	60		pharyngitis	'1100048857	Nasopharyngeal swabs	2013-11-18	2013-11-25	no	negative		negative		negative		negative	negative	negative		negative	negative
'01040112A6189	female	2006-01-01	2012-03-26	2012-03-26	yes	39	yes	yes	yes	no	no	7.9			60	40	pharyngitis	'1100013448	Nasopharyngeal swabs	2012-03-26	2012-03-29	no	negative		negative		negative		negative	negative	negative		negative	negative
'01040113A6030	male	2004-09-17	2013-02-18	2013-02-20	yes	39	yes	yes	yes	no	no	5.7			65	35	pharyngitis	'1100046026	Nasopharyngeal swabs	2013-02-20	2013-02-27	no	negative		negative		negative		negative	negative	negative		negative	negative
'01040113A6061	female	2002-03-19	2013-04-05	2013-04-07	yes	39	no	yes	yes	no	no	9.94	4.76	2.34	65.4	23.5	pharyngitis	'1100046380	Nasopharyngeal swabs	2013-04-07	2013-04-09	no	negative		negative		negative		negative	negative	negative		negative	negative
'01040112A6443	male	2000-06-19	2012-09-02	2012-09-03	yes	39	yes	yes	yes	no	no	9.93	4.49	1.94	68.8	19.5	pharyngitis	'1100018066	Nasopharyngeal swabs	2012-09-03	2012-09-06	no	negative		negative		negative		negative	negative	negative		negative	negative
'01040112A6365	female	1998-01-30	2012-07-07	2012-07-09	yes	39	yes	yes	yes	no	no	8.81	4.44	1.5	69.6	17	pharyngitis	'1100016631	Nasopharyngeal swabs	2012-07-09	2012-07-12	no	negative		negative		negative		negative	negative	negative		negative	negative
'01040113A6424	male	2011-04-17	2013-09-23	2013-09-23	yes	39	yes	yes	no	no	no	3.9			70	30	pharyngitis	'1100048352	Nasopharyngeal swabs	2013-09-23	2013-09-30	no	negative		negative		negative		negative	negative	negative		negative	negative
'01040113A6016	female	2006-09-16	2012-01-20	2012-01-21	yes	39	yes	yes	yes	no	no	4.6			70	30	pharyngitis	'1100045663	Nasopharyngeal swabs	2013-01-21	2013-01-24	no	negative		negative		negative		negative	negative	negative		negative	negative
'01040112A6192	male	2006-02-27	2012-03-27	2012-03-27	yes	39	yes	yes	yes	no	no	4.9			70	30	pharyngitis	'1100013471	Nasopharyngeal swabs	2012-03-27	2012-03-29	no	negative		negative		negative		negative	negative	negative		negative	negative
'01040113A6540	female	2001-08-24	2013-12-23	2013-12-23	yes	39	no	no	yes	no	no	10.28	4.51		77	13.4	pharyngitis	'1100049160	Nasopharyngeal swabs	2013-12-23	2013-12-30	no	negative		negative		negative		negative	negative	negative		negative	negative
'01040113A6010	male	2005-10-01	2013-01-09	2013-01-10	yes	39	no	no	yes	no	no	3.1	4	40	80	40	pharyngitis	'1100045440	Nasopharyngeal swabs	2013-01-10	2013-01-15	no	negative		negative		negative		negative	negative	negative		negative	negative
'01040113A6035	male	2005-02-15	2012-02-24	2012-02-24	yes	39	no	no	yes	no	no	6.8	4	5	80		pharyngitis	'1100046075	Nasopharyngeal swabs	2012-02-24	2013-02-27	no	negative		negative		negative		negative	negative	negative		negative	negative
'01040113A6120	male	1998-07-17	2013-05-22	2013-05-22	yes	39	yes	yes	no	no	no	14.62	5.04	0.17	89	53	pharyngitis	'1100046562	Nasopharyngeal swabs	2013-05-22	2013-05-30	no	negative		negative		negative		negative	negative	negative		negative	negative
'01040113A6517	male	2004-10-01	2013-11-10	2013-11-10	yes	39	yes	no	no	no	no	6.7					pharyngitis	'1100048923	Nasopharyngeal swabs	2013-11-10	2013-11-18	no	negative		negative		negative		negative	negative	negative		negative	negative
'01040113A6516	female	2010-10-01	2013-11-09	2013-11-10	yes	39	yes	yes	no	no	no	9.6					pharyngitis	'1100048915	Nasopharyngeal swabs	2013-11-10	2013-11-18	no	negative		negative		negative		negative	negative	negative		negative	negative
'01040112A6489	female	2002-01-01	2012-11-13	2012-11-15	yes	39	yes	no	no	no	no	10	4	3			pharyngitis	'1100019163	Nasopharyngeal swabs	2012-11-15	2012-11-16	no	negative		negative		negative		negative	negative	negative		negative	negative
'01040112a6317	female	2012-06-04	2012-06-04	2012-06-04	yes	39	yes	yes	no	no	no	6.5			40	60	pharyngitis	'1100015443	Nasopharyngeal swabs	2012-06-04	2012-07-16	yes	negative		negative		negative		negative	negative	negative		negative	positive
'01040112a6302	female	2008-12-18	2012-05-27	2012-05-28	yes	39	yes	yes	no	no	no	8	4.7	4.8	42	48	pharyngitis	'1100015211	Nasopharyngeal swabs	2012-05-28	2012-07-16	yes	negative		negative		negative		negative	negative	positive	HCoV-229E	negative	positive
'01040112a6331	male	2001-05-31	2012-06-10	2012-06-13	yes	39	yes	yes	yes	no	no	7.2	4.5	3.6	45	49	pharyngitis	'1100015716	Nasopharyngeal swabs	2012-06-13	2012-07-16	yes	negative		negative		negative		negative	negative	positive	HCoV-229E	negative	negative
'01040113A6075	male	2003-04-08	2013-04-10	2013-04-10	yes	39.1	yes	yes	yes	no	no	11.5			40	60	pharyngitis	'1100046414	Nasopharyngeal swabs	2013-04-10	2013-04-15	no	negative		negative		negative		negative	negative	negative		negative	negative
'01040113A6002	male	2011-03-31	2012-12-30	2013-01-02	yes	39.1	yes	no	no	no	no	4.7	420		44	48	pharyngitis	'1100045259	Nasopharyngeal swabs	2013-01-02	2013-01-09	no	negative		negative		negative		negative	negative	negative		negative	negative
'01040112A6366	female	2007-12-07	2012-07-08	2012-07-09	yes	39.1	no	yes	yes	no	no	6.9	4.3		44	48	pharyngitis	'1100016649	Nasopharyngeal swabs	2012-07-09	2012-07-12	no	negative		negative		negative		negative	negative	negative		negative	negative
'01040112A6183	male	2002-10-04	2012-03-25	2012-03-25	yes	39.2	yes	yes	yes	no	no	5.71		1.1	9	19.02	pharyngitis	'1100013380	Nasopharyngeal swabs	2012-03-25	2012-03-29	no	negative		negative		negative		negative	negative	negative		negative	negative
'01040113A6009	female	1997-05-16	2013-01-06	2013-01-09	yes	39.2	yes	no	yes	no	no	6.4	420		42	48	pharyngitis	'1100045432	Nasopharyngeal swabs	2013-01-09	2013-01-15	no	negative		negative		negative		negative	negative	negative		negative	negative
'01040113A6008	female	2011-10-17	2013-01-06	2013-01-09	yes	39.2	yes	no	no	no	no	7.9	420		44	46	pharyngitis	'1100045424	Nasopharyngeal swabs	2013-01-09	2013-01-15	yes	negative		negative		negative		positive	negative	negative		negative	negative
'01040112A6196	female	2008-10-31	2012-03-28	2012-03-28	yes	39.3	yes	yes	no	no	no	7.8		4.9	30	56	pharyngitis	'1100013513	Nasopharyngeal swabs	2012-03-28	2012-03-29	no	negative		negative		negative		negative	negative	negative		negative	negative
'01040113A6024	male	2013-01-28	2013-01-28	2013-01-29	no	39.4	yes	yes	yes	no	no	7		60	40		pharyngitis	'1100045895	Nasopharyngeal swabs	2013-01-30	2013-01-31	no	negative		negative		negative		negative	negative	negative		negative	negative
'01040113A6006	female	2008-06-16	2013-01-08	2013-01-09	yes	39.4	no	no	no	no	no						pharyngitis	'1100045408	Nasopharyngeal swabs	2013-01-09	2013-01-15	no	negative		negative		negative		negative	negative	negative		negative	negative
'010401613A6408	male	2012-01-02	2013-09-16	2013-09-16	yes	39.4	no	yes	yes	no	no	3.8			48	50	pharyngitis	'1100048212	Nasopharyngeal swabs	2013-09-16	2013-09-23	yes	negative		negative		positive	HPIV-2	negative	negative	negative		negative	negative
'01040112A6379	male	2006-04-19	2012-07-15	2012-07-16	yes	39.6	no	no	no	no	no	7.2	4.9	60	30	60	pharyngitis	'1100016888	Nasopharyngeal swabs	2012-07-16	2012-07-19	no	negative		negative		negative		negative	negative	negative		negative	negative
'01040112a6301	female	2008-03-07	2012-05-20	2012-05-23	yes	40	yes	no	yes	no	no	9.6	4.64	2.16	61	21.2	pharyngitis	'1100015203	Nasopharyngeal swabs	2012-05-23	2012-07-16	yes	negative		negative		negative		negative	negative	positive	HCoV-229E	negative	negative
'01040112a6330	female	2009-01-07	2012-06-12	2012-06-13	yes	38	yes	yes	no	no	no	10.72	4.36	3.18	64.7	25	bronchopneumonia	'1100015708	Nasopharyngeal swabs	2012-06-13	2012-07-16	no	negative		negative		negative		negative	negative	negative		negative	negative
'01040113A6261	female	2008-03-17	2013-07-25	2013-07-27	yes	39	yes	no	no	no	no	4.64	4.85	1.41	3	30.4	bronchopneumonia	'1100047180	Nasopharyngeal swabs	2013-07-27	2013-08-05	yes	negative		negative		positive	HPIV-2	negative	negative	negative		negative	negative
'01040112a6315	female	2001-10-22	2012-06-01	2012-06-04	yes	39.2	yes	no	yes	no	no	7.2	5.3	3.4	52	42	thacheitis	'1100015427	Nasopharyngeal swabs	2012-06-04	2012-07-16	no	negative		negative		negative		negative	negative	negative		negative	negative
'01040011A7212	female	1974-10-11	2011-10-11	2011-10-11	yes	38	no	no	no	no	yes	5		24	5.9	40.4	data missing	'1000291243	Nasopharyngeal swabs	2011-10-13	2011-11-25	no	negative		negative		negative		negative	negative	negative		negative	negative
'01040011A6001	female	2003-01-10	2011-01-10	2011-01-10	yes	38	yes	no	yes	no	no	18.5			8.3	12	data missing	'1000134849	Nasopharyngeal swabs	2011-01-10	2011-01-31	no	negative		negative		negative		negative	negative	negative		negative	negative
'01040011a6136	male	2011-03-03	2011-07-03	2011-07-06	yes	38	yes	no	yes	no	no	7.14		2.73	19.7	36.8	data missing	'1000139871	Nasopharyngeal swabs	2011-07-06	2011-08-02	no	negative		negative		negative		negative	negative	negative		negative	negative
'01040011a6175	female	2002-08-28	2011-08-28	2011-08-29	yes	38	no	yes	no	no	no	6.83		58	28.8	11	data missing	'1000289833	Nasopharyngeal swabs	2011-08-29	2011-10-31	no	negative		negative		negative		negative	negative	negative		negative	negative
'01040011B6074	male	2003-03-30	2011-03-30	2011-03-30	yes	38	yes	no	no	no	no	4.57		4	30	40	data missing	'1000137875	Nasopharyngeal swabs	2011-03-30	2011-04-07	no	negative		negative		negative		negative	negative	negative		negative	negative
'01040011A6304	male	2005-10-24	2011-10-24	2011-10-26	yes	38	yes	no	no	no	no	5.4		70	30	40	data missing	'1000291698	Nasopharyngeal swabs	2011-10-26	2011-11-25	no	negative		negative		negative		negative	negative	negative		negative	negative
'01040011A6062	female	2000-03-16	2011-03-16	2011-03-16	yes	38	yes	yes	no	no	no	7.3		6.2	30	68	data missing	'1000137669	Nasopharyngeal swabs	2011-03-16	2011-04-07	no	negative		negative		negative		negative	negative	negative		negative	negative
'01040011A6290	male	2010-10-18	2011-10-18	2011-10-18	yes	38	yes	no	no	no	no	7.3		4.2	30	56	data missing	'1000291508	Nasopharyngeal swabs	2011-10-19	2011-11-25	no	negative		negative		negative		negative	negative	negative		negative	negative
'01040011A6282	male	2002-10-17	2011-10-17	2011-10-17	yes	38	yes	no	no	no	no	8.9		40	30	30	data missing	'1000291375	Nasopharyngeal swabs	2011-10-17	2011-11-25	no	negative		negative		negative		negative	negative	negative		negative	negative
'01040011A6113	male	2010-05-30	2011-05-30	2011-06-01	yes	38	yes	yes	no	no	no	9.04		4.36	30.3	48.2	data missing	'1000139582	Nasopharyngeal swabs	2011-06-01	2011-08-02	no	negative		negative		negative		negative	negative	negative		negative	negative
'01040011a6212	male	2004-09-18	2011-09-18	2011-09-19	yes	38	yes	yes	yes	no	no	7.2		4.9	35	52	data missing	'1000290443	Nasopharyngeal swabs	2011-09-19	2011-11-09	no	negative		negative		negative		negative	negative	negative		negative	negative
'01040011A6043	male	1998-02-23	2011-02-23	2011-02-23	yes	38	no	no	yes	no	no	8.5		2.3	35	52	data missing	'1000136620	Nasopharyngeal swabs	2011-02-23	2011-04-07	no	negative		negative		negative		negative	negative	negative		negative	negative
'01040011A7070	female	1986-04-10	2011-04-10	2011-04-10	yes	38	no	no	yes	no	no	3.3		1.7	37	51.8	data missing	'1000137982	Nasopharyngeal swabs	2011-04-11	2011-05-26	no	negative		negative		negative		negative	negative	negative		negative	negative
'01040011A7097	male	1979-06-05	2011-06-05	2011-06-05	yes	38	no	no	no	no	no	6		0.9	37.6	15.5	data missing	'1000139657	Nasopharyngeal swabs	2011-06-05	2011-08-02	no	negative		negative		negative		negative	negative	negative		negative	negative
'01040011a6141	female	2007-07-12	2011-07-12	2011-07-12	yes	38	yes	no	yes	no	no	7.15		3.54	38.2	49.5	data missing	'1000289114	Nasopharyngeal swabs	2011-07-12	2011-08-02	no	negative		negative		negative		negative	negative	negative		negative	negative
'01040011A6278	female	2006-10-17	2011-10-17	2011-10-17	yes	38	yes	no	no	no	no	11		7	40	50	data missing	'1000291334	Nasopharyngeal swabs	2011-10-17	2011-11-25	no	negative		negative		negative		negative	negative	negative		negative	negative
'01040011a6221	male	2003-09-20	2011-09-20	2011-09-21	yes	38	yes	no	yes	no	no	6.1			42	50	data missing	'1000290534	Nasopharyngeal swabs	2011-09-21	2011-11-09	no	negative		negative		negative		negative	negative	negative		negative	negative
'01040011A6259	male	1997-10-11	2011-10-11	2011-10-11	yes	38	no	no	yes	no	no	8.3		4.2	45	54	data missing	'1000291052	Nasopharyngeal swabs	2011-10-11	2011-11-09	no	negative		negative		negative		negative	negative	negative		negative	negative
'01040011A6152	female	2009-07-28	2011-07-28	2011-07-28	yes	38	yes	no	no	no	no	6.4		20	50	40	data missing	'1000289270	Nasopharyngeal swabs	2011-07-28	2011-10-31	no	negative		negative		negative		negative	negative	negative		negative	negative
'010400A6266	female	2004-10-11	2011-10-11	2011-10-11	yes	38	yes	no	no	no	no	7.2			50	42	data missing	'1000291128	Nasopharyngeal swabs	2011-10-11	2011-11-09	no	negative		negative		negative		negative	negative	negative		negative	negative
'01040011A6196	male	2006-09-06	2011-09-06	2011-09-06	yes	38	yes	no	no	no	no	8.4		40	50	47	data missing	'1000290179	Nasopharyngeal swabs	2011-09-06	2011-10-31	no	negative		negative		negative		negative	negative	negative		negative	negative
'01040011A6277	female	2005-10-17	2011-10-17	2011-10-17	yes	38	yes	no	no	no	no	8.7		40	50	40	data missing	'1000291326	Nasopharyngeal swabs	2011-10-17	2011-11-25	no	negative		negative		negative		negative	negative	negative		negative	negative
'01040011a6166	female	2008-08-17	2011-08-17	2011-08-17	yes	38	yes	no	no	no	no	10.1		40	50	42	data missing	'1000289650	Nasopharyngeal swabs	2011-08-17	2011-10-31	no	negative		negative		negative		negative	negative	negative		negative	negative
'01040011A7055-1	male	1980-03-19	2011-03-19	2011-03-19	yes	38	no	no	no	no	no	3		1	51.6	36.4	data missing	'1000137701	Nasopharyngeal swabs	2011-03-21	2011-05-26	no	negative		negative		negative		negative	negative	negative		negative	negative
'01040011A6019	male	1996-01-24	2011-01-24	2011-01-24	yes	38	no	no	yes	no	no	7.2		4.3	52	42	data missing	'1000135028	Nasopharyngeal swabs	2011-01-24	2011-01-31	no	negative		negative		negative		negative	negative	negative		negative	negative
'01040011A7038	male	1982-02-24	2011-02-24	2011-02-24	yes	38	yes	no	yes	no	no	8.8		3.1	53.8	34.9	data missing	'1000136760	Nasopharyngeal swabs	2011-02-24	2011-05-26	no	negative		negative		negative		negative	negative	negative		negative	negative
'01040011A6267	female	2008-10-11	2011-10-11	2011-10-11	yes	38	yes	yes	no	no	no	6.4			54	42	data missing	'1000291136	Nasopharyngeal swabs	2011-10-12	2011-11-09	no	negative		negative		negative		negative	negative	negative		negative	negative
'01040011a7157	female	1986-08-23	2011-08-23	2011-08-24	yes	38	no	no	no	no	yes	3.4		1.1	54.6	33.9	data missing	'1000289742	Nasopharyngeal swabs	2011-08-24	2011-10-31	no	negative		negative		negative		negative	negative	negative		negative	negative
'01040011A6144	female	2006-07-18	2011-07-18	2011-07-18	yes	38	no	no	yes	no	no	4.85		34.8	54.6	10.7	data missing	'1000289148	Nasopharyngeal swabs	2011-07-18	2011-08-02	no	negative		negative		negative		negative	negative	negative		negative	negative
'01040011a7194	male	1991-09-24	2011-09-24	2011-09-25	yes	38	yes	no	no	no	no	7.3		2.2	57.7	30.3	data missing	'1000290609	Nasopharyngeal swabs	2011-09-25	2011-11-09	no	negative		negative		negative		negative	negative	negative		negative	negative
'01040011A6106	male	2004-05-22	2011-05-22	2011-05-22	yes	38	yes	yes	no	no	no	9.76		2.88	57.8	29.5	data missing	'1000139467	Nasopharyngeal swabs	2011-05-22	2011-06-01	no	negative		negative		negative		negative	negative	negative		negative	negative
'01040011a6168	male	2004-08-23	2011-08-23	2011-08-23	yes	38	yes	no	no	no	no	8.3			58	24	data missing	'1000289767	Nasopharyngeal swabs	2011-08-23	2011-10-31	no	negative		negative		negative		negative	negative	negative		negative	negative
'01040011a6209	male	2007-09-12	2011-09-12	2011-09-14	yes	38	yes	yes	no	no	no	9.26			58	31	data missing	'1000290351	Nasopharyngeal swabs	2011-09-14	2011-11-09	no	negative		negative		negative		negative	negative	negative		negative	negative
'01040011A6078	female	2002-04-07	2011-04-07	2011-04-07	yes	38	yes	no	yes	no	no	10.8		4	60	40	data missing	'1000137917	Nasopharyngeal swabs	2011-04-07	2011-05-26	no	negative		negative		negative		negative	negative	negative		negative	negative
'01040011A7081	female	1986-05-03	2011-05-03	2011-05-04	yes	38	yes	no	yes	no	no	68		2	60.6	29.7	data missing	'1000139228	Nasopharyngeal swabs	2011-05-04	2011-06-01	no	negative		negative		negative		negative	negative	negative		negative	negative
'01040011a6204	female	2008-09-13	2011-09-13	2011-09-13	yes	38	yes	no	no	no	no	1.76			61	27	data missing	'1000290252	Nasopharyngeal swabs	2011-09-13	2011-11-09	no	negative		negative		negative		negative	negative	negative		negative	negative
'01040011a7144	female	1953-08-11	2011-08-11	2011-08-12	no	38	no	no	no	no	no	6.1		2.1	61.7	34.4	data missing	'1000289569	Nasopharyngeal swabs	2011-08-12	2011-10-31	no	negative		negative		negative		negative	negative	negative		negative	negative
'01040011A6096	female	2008-09-18	2011-05-11	2011-05-12	yes	38	yes	no	yes	no	no	10.95			62	26	data missing	'1000139277	Nasopharyngeal swabs	2011-05-12	2011-06-01	no	negative		negative		negative		negative	negative	negative		negative	negative
'01040011a7156	male	1990-08-24	2011-08-24	2011-08-24	yes	38	no	no	no	no	yes	49		1.1	62.7	21.5	data missing	'1000289734	Nasopharyngeal swabs	2011-08-24	2011-10-31	no	negative		negative		negative		negative	negative	negative		negative	negative
'01040011a7169	male	1965-08-27	2011-08-27	2011-08-30	yes	38	yes	no	no	no	no	5.3		1.5	63.2	27.7	data missing	'1000290021	Nasopharyngeal swabs	2011-08-30	2011-10-31	no	negative		negative		negative		negative	negative	negative		negative	negative
'01040011A7036	female	1974-02-21	2011-02-21	2011-02-21	yes	38	yes	no	no	no	no	6.1		1.9	63.5	30.6	data missing	'1000136745	Nasopharyngeal swabs	2011-02-21	2011-05-26	no	negative		negative		negative		negative	negative	negative		negative	negative
'01040011A7018	female	1980-02-09	2011-02-09	2011-02-09	yes	38	yes	no	no	no	no	7.3		1.9	63.7	25.6	data missing	'1000136372	Nasopharyngeal swabs	2011-02-09	2011-02-23	no	negative		negative		negative		negative	negative	negative		negative	negative
'01040011a7168	female	1962-08-26	2011-08-26	2011-08-28	yes	38	no	no	no	yes	no	6.5		1.6	66.2	25	data missing	'1000290013	Nasopharyngeal swabs	2011-08-28	2011-10-31	no	negative		negative		negative		negative	negative	negative		negative	negative
'01040011A7237	male	1980-11-02	2011-11-02	2011-11-02	yes	38	no	no	no	no	yes	5.8		1.5	66.5	25.2	data missing	'1000292225	Nasopharyngeal swabs	2011-11-04	2011-11-25	no	negative		negative		negative		negative	negative	negative		negative	negative
'01040011a7195	male	1983-09-24	2011-09-24	2011-09-25	yes	38	no	no	yes	yes	yes	4.8		1.2	66.6	25.2	data missing	'1000290617	Nasopharyngeal swabs	2011-09-25	2011-11-09	no	negative		negative		negative		negative	negative	negative		negative	negative
'01040011A7028	male	1989-02-17	2011-02-17	2011-02-17	yes	38	yes	no	yes	no	yes	6.11		1.3	66.8	21.2	data missing	'1000136661	Nasopharyngeal swabs	2011-02-17	2011-05-26	no	negative		negative		negative		negative	negative	negative		negative	negative
'01040011A6149	male	2008-07-25	2011-07-25	2011-07-25	yes	38	yes	yes	no	no	no	7.86		1.71	66.9	22.5	data missing	'1000289247	Nasopharyngeal swabs	2011-07-26	2011-10-31	no	negative		negative		negative		negative	negative	negative		negative	negative
'01040011A6037	female	2006-02-14	2011-02-14	2011-02-16	yes	38	yes	no	no	no	no	11.7			67	22	data missing	'1000136562	Nasopharyngeal swabs	2011-02-16	2011-02-23	no	negative		negative		negative		negative	negative	negative		negative	negative
'01040011A7080	male	1972-05-03	2011-05-03	2011-05-03	yes	38	no	no	no	no	yes	8.2		1.7	67.7	20.8	data missing	'1000139210	Nasopharyngeal swabs	2011-05-03	2011-06-01	no	negative		negative		negative		negative	negative	negative		negative	negative
'01040011a7142	male	1951-08-10	2011-08-10	2011-08-12	yes	38	no	no	yes	no	no	5.5		1.3	68	23.6	data missing	'1000289544	Nasopharyngeal swabs	2011-08-12	2011-10-31	no	negative		negative		negative		negative	negative	negative		negative	negative
'01040011a7221	female	1988-10-23	2011-10-23	2011-10-24	yes	38	yes	yes	yes	yes	yes	8.1		1.8	69	22.5	data missing	'1000291581	Nasopharyngeal swabs	2011-10-24	2011-11-25	no	negative		negative		negative		negative	negative	negative		negative	negative
'01040011A7049	male	1989-03-12	2011-03-12	2011-03-12	yes	38	yes	no	yes	no	no	4.6		1.2	69.3	25	data missing	'1000137594	Nasopharyngeal swabs	2011-03-12	2011-05-26	no	negative		negative		negative		negative	negative	negative		negative	negative
'01040011A7041	male	1987-02-27	2011-02-27	2011-02-27	yes	38	yes	no	no	no	no	7.9		2	69.3	25.2	data missing	'1000136794	Nasopharyngeal swabs	2011-02-27	2011-05-26	no	negative		negative		negative		negative	negative	negative		negative	negative
'01040011A7030	male	1950-02-21	2011-02-21	2011-02-21	yes	38	yes	no	no	no	yes	5.2		1	69.5	19.7	data missing	'1000136687	Nasopharyngeal swabs	2011-02-21	2011-05-26	no	negative		negative		negative		negative	negative	negative		negative	negative
'01040011A7082	male	1990-05-08	2011-05-08	2011-05-10	yes	38	yes	no	yes	no	no	10.5		2.2	69.7	20.5	data missing	'1000139350	Nasopharyngeal swabs	2011-07-05	2011-06-01	no	negative		negative		negative		negative	negative	negative		negative	negative
'01040011A6281	male	2001-10-17	2011-10-17	2011-10-17	yes	38	yes	no	no	no	no	8.9		20	70	30	data missing	'1000291367	Nasopharyngeal swabs	2011-10-17	2011-11-25	no	negative		negative		negative		negative	negative	negative		negative	negative
'01040011A6281	male	2001-10-17	2011-10-17	2011-10-17	yes	38	yes	no	no	no	no	8.9		20	70	30	data missing	'1007226929	Nasopharyngeal swabs	2011-11-09	2011-12-27	no	negative		negative		negative		negative	negative	negative		negative	negative
'01040011A7226	male	1987-10-31	2011-10-31	2011-10-31	yes	38	yes	no	no	yes	yes	7.8		1.8	70.1	18.1	data missing	'1000291763	Nasopharyngeal swabs	2011-11-01	2011-11-25	no	negative		negative		negative		negative	negative	negative		negative	negative
'01040011A7137	female	1982-08-02	2011-08-02	2011-08-02	yes	38	no	no	no	no	no	7.5		1.6	70.2	21.7	data missing	'1000289445	Nasopharyngeal swabs	2011-08-02	2011-10-31	no	negative		negative		negative		negative	negative	negative		negative	negative
'01040011A7204	female	1958-09-25	2011-09-25	2011-09-25	yes	38	yes	yes	yes	yes	yes	6.5		1.4	70.3	21.6	data missing	'1000291169	Nasopharyngeal swabs	2011-09-28	2011-11-25	no	negative		negative		negative		negative	negative	negative		negative	negative
'01040011a7182	male	1983-09-11	2011-09-11	2011-09-13	yes	38	no	no	yes	yes	yes	9		1.7	70.5	184	data missing	'1000290302	Nasopharyngeal swabs	2011-09-13	2011-11-09	no	negative		negative		negative		negative	negative	negative		negative	negative
'01040011A7232	female	1987-11-01	2011-11-01	2011-11-01	yes	38	yes	no	yes	no	yes	8.3		1.6	70.9	19.2	data missing	'1000291961	Nasopharyngeal swabs	2011-11-01	2011-11-25	no	negative		negative		negative		negative	negative	negative		negative	negative
'01040011A7228	male	1992-10-31	2011-10-31	2011-10-31	yes	38	yes	no	no	yes	yes	6.2		1.5	71.2	20.9	data missing	'1000291920	Nasopharyngeal swabs	2011-11-01	2011-11-25	no	negative		negative		negative		negative	negative	negative		negative	negative
'01040011A6270	female	1998-10-17	2011-10-17	2011-10-17	yes	38	yes	yes	yes	no	no	8.24		1.22	71.2	14.8	data missing	'1000291250	Nasopharyngeal swabs	2011-10-17	2011-11-25	no	negative		negative		negative		negative	negative	negative		negative	negative
'01040011A7071	male	1991-04-10	2011-04-10	2011-04-11	yes	38	no	no	yes	no	no	7.3		1.3	71.4	18.2	data missing	'1000137990	Nasopharyngeal swabs	2011-04-11	2011-06-01	no	negative		negative		negative		negative	negative	negative		negative	negative
'01040011A7034	female	1976-02-22	2011-02-22	2011-02-22	yes	38	yes	no	yes	no	no	6.4		1.5	71.7	23.5	data missing	'1000136729	Nasopharyngeal swabs	2011-02-22	2011-05-26	no	negative		negative		negative		negative	negative	negative		negative	negative
'01040011a6171	male	2004-08-23	2011-08-23	2011-08-24	yes	38	no	yes	yes	no	no	14.25			72	14	data missing	'1000289791	Nasopharyngeal swabs	2011-08-24	2011-10-31	no	negative		negative		negative		negative	negative	negative		negative	negative
'01040011A7062	male	1984-03-26	2011-03-26	2011-03-28	yes	38	no	no	yes	no	yes	7.5		1.4	72.1	18.4	data missing	'1000137834	Nasopharyngeal swabs	2011-03-28	2011-05-26	no	negative		negative		negative		negative	negative	negative		negative	negative
'01040011A7239	male	1981-11-07	2011-11-07	2011-11-07	yes	38	yes	no	yes	yes	yes	9.1		2	72.2	22.3	data missing	'1000292241	Nasopharyngeal swabs	2011-11-08	2011-11-25	no	negative		negative		negative		negative	negative	negative		negative	negative
'01040011A7215	male	1983-10-13	2011-10-13	2011-10-14	yes	38	yes	no	no	yes	yes	9.2		1.5	72.3	16.8	data missing	'1000291417	Nasopharyngeal swabs	2011-10-14	2011-11-25	no	negative		negative		negative		negative	negative	negative		negative	negative
'01040011a7184	female	1983-09-14	2011-09-14	2011-09-15	yes	38	yes	no	yes	yes	yes	5.3		1	74	19.1	data missing	'1000290369	Nasopharyngeal swabs	2011-09-15	2011-11-09	no	negative		negative		negative		negative	negative	negative		negative	negative
'01040011A6100	male	2003-05-17	2011-05-17	2011-05-17	yes	38	no	no	yes	no	no	5.6		65	74		data missing	'1000139319	Nasopharyngeal swabs	2011-05-17	2011-06-01	no	negative		negative		negative		negative	negative	negative		negative	negative
'01040011A7130	female	1987-07-29	2011-07-29	2011-07-29	yes	38	no	yes	yes	yes	no	8.2		6	74.2	21.5	data missing	'1000289379	Nasopharyngeal swabs	2011-07-29	2011-10-31	no	negative		negative		negative		negative	negative	negative		negative	negative
'01040011A7127	female	1978-07-28	2011-07-28	2011-07-28	yes	38	yes	yes	yes	no	no	6.6		1.2	75.4	18.4	data missing	'1000289346	Nasopharyngeal swabs	2011-07-28	2011-10-31	no	negative		negative		negative		negative	negative	negative		negative	negative
'01040011A7234	female	1971-10-31	2011-10-31	2011-10-31	yes	38	no	no	no	yes	no	8.5		1.5	75.8	7.1	data missing	'1000292191	Nasopharyngeal swabs	2011-11-02	2011-11-25	no	negative		negative		negative		negative	negative	negative		negative	negative
'01040011A7083	female	1949-05-09	2011-05-09	2011-05-12	yes	38	no	no	yes	no	yes	6.5		0.7	75.9	12.4	data missing	'1000139368	Nasopharyngeal swabs	2011-05-12	2011-06-01	no	negative		negative		negative		negative	negative	negative		negative	negative
'01040011A7065	male	1978-04-03	2011-04-03	2011-04-03	yes	38	yes	no	yes	no	no	10.9		2	75.9	18.2	data missing	'1000137933	Nasopharyngeal swabs	2011-04-04	2011-05-26	no	negative		negative		negative		negative	negative	negative		negative	negative
'01040011a7203	male	1979-09-24	2011-09-24	2011-09-26	yes	38	no	no	yes	no	yes	6.8		1.2	76.4	17.7	data missing	'1000290690	Nasopharyngeal swabs	2011-09-26	2011-11-09	no	negative		negative		negative		negative	negative	negative		negative	negative
'01040011A7121	male	1983-07-18	2011-07-18	2011-07-18	yes	38	yes	yes	no	no	no	7.2		1.3	76.4	18.7	data missing	'1000289189	Nasopharyngeal swabs	2011-07-18	2011-08-02	no	negative		negative		negative		negative	negative	negative		negative	negative
'01040011A7238	male	1990-11-06	2011-11-06	2011-11-06	yes	38	yes	no	yes	no	yes	9.2		1.3	76.7	14.5	data missing	'1000292233	Nasopharyngeal swabs	2011-11-08	2011-11-25	no	negative		negative		negative		negative	negative	negative		negative	negative
'01040011a7189	male	1991-09-20	2011-09-20	2011-09-20	yes	38	yes	no	yes	no	yes	7.4		1.1	77.3	14.1	data missing	'1000290419	Nasopharyngeal swabs	2011-09-20	2011-11-09	no	negative		negative		negative		negative	negative	negative		negative	negative
'01040011A7098	female	1986-06-12	2011-06-12	2011-06-13	yes	38	no	no	yes	no	no	7.7		1.4	77.4	17.6	data missing	'1000139665	Nasopharyngeal swabs	2011-06-13	2011-08-02	no	negative		negative		negative		negative	negative	negative		negative	negative
'01040011A7031	male	1981-02-18	2011-02-18	2011-02-18	yes	38	no	no	yes	no	yes	8.2		1.1	77.6	73.4	data missing	'1000136695	Nasopharyngeal swabs	2011-02-18	2011-05-26	no	negative		negative		negative		negative	negative	negative		negative	negative
'01040011a7112	male	1982-07-02	2011-07-02	2011-07-05	yes	38	no	no	yes	no	no	9.5		1.3	78	12.7	data missing	'1000139996	Nasopharyngeal swabs	2011-07-06	2011-08-02	no	negative		negative		negative		negative	negative	negative		negative	negative
'01040011A7235	male	1982-11-02	2011-11-02	2011-11-02	yes	38	no	no	no	no	yes	8.7		1.1	78.7	13.2	data missing	'1000292209	Nasopharyngeal swabs	2011-11-02	2011-11-25	no	negative		negative		negative		negative	negative	negative		negative	negative
'01040011A7072	male	1978-04-09	2011-04-09	2011-04-11	yes	38	yes	no	yes	no	no	9.3		1.7	82.6	12.1	data missing	'1000138006	Nasopharyngeal swabs	2011-04-11	2011-06-01	no	negative		negative		negative		negative	negative	negative		negative	negative
'01040011a7190	male	1974-09-20	2011-09-20	2011-09-21	yes	38	no	no	yes	no	no	17.6		1.5	83.6	8.6	data missing	'1000290567	Nasopharyngeal swabs	2011-09-20	2011-11-09	no	negative		negative		negative		negative	negative	negative		negative	negative
'01040011a7161	male	1952-08-25	2011-08-25	2011-08-25	yes	38	no	no	no	no	no	8.6		1	85.9	11.6	data missing	'1000289940	Nasopharyngeal swabs	2011-08-25	2011-10-31	no	negative		negative		negative		negative	negative	negative		negative	negative
'01040011a7154	female	1980-08-22	2011-08-22	2011-08-23	yes	38	no	no	yes	no	no	9.5		0.8	87.3	8.2	data missing	'1000289718	Nasopharyngeal swabs	2011-08-23	2011-10-31	no	negative		negative		negative		negative	negative	negative		negative	negative
'01040011A7211	male	1982-10-01	2011-10-01	2011-10-01	yes	38	no	no	no	yes	yes	7.6		0.7	88.2	9.3	data missing	'1000291235	Nasopharyngeal swabs	2011-10-02	2011-11-25	no	negative		negative		negative		negative	negative	negative		negative	negative
'01040011A7093	female	1995-05-23	2011-05-23	2011-05-23	yes	38	yes	yes	yes	yes	no	9					data missing	'1000139517	Nasopharyngeal swabs	2011-05-25	2011-06-01	no	negative		negative		negative		negative	negative	negative		negative	negative
'01040011A7091	male	1976-05-25	2011-05-25	2011-05-25	yes	38	yes	no	no	yes	no						data missing	'1000139491	Nasopharyngeal swabs	2011-05-25	2011-06-01	no	negative		negative		negative		negative	negative	negative		negative	negative
'01040011a6208	male	2006-09-14	2011-09-14	2011-09-14	yes	38	yes	yes	no	no	no						data missing	'1000290344	Nasopharyngeal swabs	2011-09-14	2011-11-09	no	negative		negative		negative		negative	negative	negative		negative	negative
'01040011A6276	male	2005-10-17	2011-10-17	2011-10-17	yes	38	yes	no	no	no	no	6.7		30	40	50	data missing	'1000291318	Nasopharyngeal swabs	2011-10-17	2011-11-25	yes	negative		positive	RSV-A	negative		negative	negative	negative		negative	negative
'01040011A6301	male	1996-09-24	2011-05-18	2011-05-18	yes	38	no	no	yes	no	no	9.5		4.5	42	53	data missing	'1000139343	Nasopharyngeal swabs	2011-05-18	2011-06-01	yes	negative		negative		positive	HPIV-1	negative	negative	negative		negative	negative
'01040011A6102	male	2008-05-18	2011-05-18	2011-05-18	yes	38	yes	yes	yes	no	no	7.2		4.2	47	52	data missing	'1000139335	Nasopharyngeal swabs	2011-05-18	2011-06-01	yes	negative		negative		positive	HPIV-1	negative	negative	negative		negative	negative
'01040011A6306	female	2007-10-30	2011-10-30	2011-10-30	yes	38	yes	no	no	no	no	5.6			50	42	data missing	'1000291714	Nasopharyngeal swabs	2011-10-31	2011-11-25	yes	negative		positive	RSV-A	negative		negative	negative	negative		negative	negative
'01040011A7095	female	1960-05-30	2011-05-30	2011-05-31	yes	38	no	no	yes	no	no	4.1		2.3	57	24.8	data missing	'1000139533	Nasopharyngeal swabs	2011-05-31	2011-08-02	yes	negative		negative		positive	HPIV-3	negative	negative	negative		negative	negative
'01040011A7075	female	1984-04-15	2011-04-15	2011-04-15	yes	38	no	no	yes	no	no	8.8		2.7	60	31.1	data missing	'1000139079	Nasopharyngeal swabs	2011-04-15	2011-06-01	yes	negative		negative		negative		positive	negative	negative		negative	negative
'01040011A6155	male	2008-08-01	2011-08-01	2011-08-01	yes	38	yes	yes	yes	no	no	15.12			61	25	data missing	'1000289312	Nasopharyngeal swabs	2011-08-02	2011-10-31	yes	negative		negative		negative		negative	negative	positive	HCoV-OC43	negative	negative
'01040011a7166	male	1994-08-27	2011-08-27	2011-08-27	yes	38	no	no	yes	no	no	5.8		1.2	61.1	27.5	data missing	'1000289999	Nasopharyngeal swabs	2011-08-27	2011-10-31	yes	negative		negative		positive	HPIV-3	negative	negative	negative		negative	negative
'01040011A6040	female	2000-02-20	2011-02-20	2011-02-20	yes	38	no	no	yes	no	no	7.79			65	21	data missing	'1000136596	Nasopharyngeal swabs	2011-02-21	2011-04-07	yes	negative		negative		negative		positive	negative	negative		negative	negative
'01040011a7185	male	1971-09-14	2011-09-14	2011-09-15	yes	38	yes	yes	yes	no	no	8.2		1.9	70.4	23.6	data missing	'1000290377	Nasopharyngeal swabs	2011-09-15	2011-11-09	yes	negative		negative		positive	HPIV-2	negative	negative	negative		negative	negative
'01040011a7200	female	1939-09-22	2011-09-22	2011-09-25	yes	38	yes	no	yes	no	yes	8		1.7	72.1	21.4	data missing	'1000290666	Nasopharyngeal swabs	2011-09-26	2011-11-09	yes	negative		negative		negative		negative	negative	positive	HCoV-229E	negative	negative
'010400A116312	female	2007-11-02	2011-11-02	2011-11-02	yes	38	yes	yes	yes	no	no	11.4			77	23	data missing	'1000292019	Nasopharyngeal swabs	2011-11-02	2011-11-25	yes	negative		negative		negative		positive	negative	negative		negative	negative
'01040011a7199	female	1981-09-24	2011-09-24	2011-09-25	yes	38	yes	no	yes	yes	yes	10.1		1.4	78	14.3	data missing	'1000290658	Nasopharyngeal swabs	2011-09-25	2011-11-09	yes	negative		negative		negative		negative	negative	positive	HCoV-229E	negative	negative
'01040011A7129	female	1984-07-28	2011-07-28	2011-07-29	yes	38	no	no	yes	no	yes	8.8		6.9	78.9	14.6	data missing	'1000289361	Nasopharyngeal swabs	2011-07-29	2011-10-31	yes	negative		negative		positive	HPIV-3	negative	negative	negative		negative	negative
'01040011a7188	female	1980-09-20	2011-09-20	2011-09-20	yes	38	yes	yes	yes	no	no	7.3		1	79.4	13.7	data missing	'1000290401	Nasopharyngeal swabs	2011-09-20	2011-11-09	yes	negative		negative		positive	HPIV-1	negative	negative	negative		negative	negative
'01040011A6109	female	2000-10-26	2011-05-29	2011-05-30	yes	38.1	yes	no	no	no	no	7.2		4.2	45	52	data missing	'1000139541	Nasopharyngeal swabs	2011-05-30	2011-08-02	no	negative		negative		negative		negative	negative	negative		negative	negative
'010400A6268	male	2010-10-11	2011-10-11	2011-10-11	yes	38.1	yes	yes	no	no	no	6.22			50	42	data missing	'1000291144	Nasopharyngeal swabs	2011-10-12	2011-11-09	no	negative		negative		negative		negative	negative	negative		negative	negative
'01040011A6279	female	2003-10-17	2011-10-17	2011-10-17	yes	38.1	yes	yes	no	no	no	10.09		41.4	51.5		data missing	'1000291342	Nasopharyngeal swabs	2011-10-17	2011-11-25	no	negative		negative		negative		negative	negative	negative		negative	negative
'01040011A6028	male	2010-04-09	2011-02-09	2011-02-09	yes	38.1	yes	yes	no	no	no	7.2		3.6	52	41	data missing	'1000136422	Nasopharyngeal swabs	2011-02-09	2011-02-23	no	negative		negative		negative		negative	negative	negative		negative	negative
'01040011a6178	male	1999-08-29	2011-08-29	2011-08-29	yes	38.1	no	yes	no	no	no	5.14		26	55	15.6	data missing	'1000289866	Nasopharyngeal swabs	2011-08-29	2011-10-31	no	negative		negative		negative		negative	negative	negative		negative	negative
'01040011A7123	female	1981-07-18	2011-07-18	2011-07-19	yes	38.1	yes	yes	no	no	no	4.5		1.4	56.4	32.1	data missing	'1000289205	Nasopharyngeal swabs	2011-07-19	2011-08-02	no	negative		negative		negative		negative	negative	negative		negative	negative
'01040011A6120	male	2003-07-24	2011-06-24	2011-06-24	yes	38.1	no	no	yes	no	no	7.42		1.8	59.2	24.3	data missing	'1000139699	Nasopharyngeal swabs	2011-06-14	2011-08-02	no	negative		negative		negative		negative	negative	negative		negative	negative
'01040011a7108	male	1984-06-30	2011-06-30	2011-07-01	yes	38.1	no	no	no	no	no	5.7		1.6	61	28.8	data missing	'1000139954	Nasopharyngeal swabs	2011-07-01	2011-08-02	no	negative		negative		negative		negative	negative	negative		negative	negative
'01040011A7020	female	1967-02-07	2011-02-07	2011-02-09	yes	38.1	no	no	no	no	yes	6.2		1.6	62.5	25.9	data missing	'1000136398	Nasopharyngeal swabs	2011-02-09	2011-02-23	no	negative		negative		negative		negative	negative	negative		negative	negative
'01040011a6239	male	2009-09-27	2011-09-27	2011-09-29	yes	38.1	no	no	yes	no	no	6		2.18	63.6	25.6	data missing	'1000290856	Nasopharyngeal swabs	2011-09-28	2011-11-09	no	negative		negative		negative		negative	negative	negative		negative	negative
'01040011A6189	male	2008-09-04	2011-09-04	2011-09-04	yes	38.1	yes	no	no	no	no	12.92		2.78	68	21.5	data missing	'1000290104	Nasopharyngeal swabs	2011-09-04	2011-10-31	no	negative		negative		negative		negative	negative	negative		negative	negative
'01040011A7087	female	1986-05-17	2011-05-17	2011-05-18	yes	38.1	no	no	yes	no	no	8		1.7	70	21	data missing	'1000139400	Nasopharyngeal swabs	2011-05-18	2011-06-01	no	negative		negative		negative		negative	negative	negative		negative	negative
'01040011A6288	female	1997-10-18	2011-10-18	2011-10-18	yes	38.1	yes	yes	yes	no	no	10.36		2.7	71	18.7	data missing	'1000291482	Nasopharyngeal swabs	2011-10-18	2011-11-25	no	negative		negative		negative		negative	negative	negative		negative	negative
'01040011a7146	female	1925-08-12	2011-08-12	2011-08-13	yes	38.1	no	no	yes	no	yes	12.6		1.5	82.6	11.6	data missing	'1000289585	Nasopharyngeal swabs	2011-08-13	2011-10-31	no	negative		negative		negative		negative	negative	negative		negative	negative
'01040011A6287	male	2002-10-18	2011-10-18	2011-10-18	yes	38.1	yes	no	no	no	no	9.17		3.4	50	13.4	data missing	'1000291474	Nasopharyngeal swabs	2011-10-18	2011-11-25	yes	negative		positive	RSV-A	negative		negative	negative	negative		negative	negative
'01040011A6191	male	2008-09-04	2011-09-04	2011-09-05	yes	38.1	yes	yes	no	no	no	8.55		2.42	55.9	28.3	data missing	'1000290120	Nasopharyngeal swabs	2011-09-05	2011-10-31	yes	negative		positive	RSV-B	negative		negative	negative	positive	HCoV-OC43	negative	negative
'01040011A6087	female	2006-04-24	2011-04-24	2011-04-24	yes	38.1	yes	no	yes	no	no	12.09		2.13	72.6	17.6	data missing	'1000139145	Nasopharyngeal swabs	2011-04-25	2011-05-26	yes	negative		negative		positive	HPIV-1	negative	negative	negative		negative	negative
'01040011a7117	female	1984-07-11	2011-07-11	2011-07-12	yes	38.2	no	no	no	no	no	7.3		1.3	29.8	17.4	data missing	'1000289049	Nasopharyngeal swabs	2011-07-12	2011-08-02	no	negative		negative		negative		negative	negative	negative		negative	negative
'01040011a6218	male	2002-09-21	2011-09-21	2011-09-21	yes	38.2	yes	yes	yes	no	no	9.6			34	65	data missing	'1000290500	Nasopharyngeal swabs	2011-09-21	2011-11-09	no	negative		negative		negative		negative	negative	negative		negative	negative
'01040011A6101	female	2007-05-17	2011-05-17	2011-05-17	yes	38.2	no	yes	no	no	no	7.5		34	35	14	data missing	'1000139327	Nasopharyngeal swabs	2011-05-17	2011-06-01	no	negative		negative		negative		negative	negative	negative		negative	negative
'01040011a6167	male	2005-08-16	2011-08-16	2011-08-17	yes	38.2	yes	yes	no	no	no	9.2			40	60	data missing	'1000289668	Nasopharyngeal swabs	2011-08-17	2011-10-31	no	negative		negative		negative		negative	negative	negative		negative	negative
'01040011a7164	male	1982-08-26	2011-08-26	2011-08-26	yes	38.2	no	no	no	no	yes	4.2		2	41.5	48.3	data missing	'1000289973	Nasopharyngeal swabs	2011-08-26	2011-10-31	no	negative		negative		negative		negative	negative	negative		negative	negative
'01040011A6022	female	2001-01-24	2011-01-24	2011-01-24	yes	38.2	no	yes	no	no	no	7.3		4.2	42	56	data missing	'1000135051	Nasopharyngeal swabs	2011-01-24	2011-01-31	no	negative		negative		negative		negative	negative	negative		negative	negative
'01040011a6229	male	2003-09-26	2011-09-26	2011-09-26	yes	38.2	yes	no	no	no	no	8.9		40	60	40	data missing	'1000290757	Nasopharyngeal swabs	2011-09-26	2011-11-09	no	negative		negative		negative		negative	negative	negative		negative	negative
'01040011A6275	male	2002-10-17	2011-10-17	2011-10-17	yes	38.2	no	no	yes	no	no	10.89		3.1	61.8	28.5	data missing	'1000291300	Nasopharyngeal swabs	2011-10-17	2011-11-25	no	negative		negative		negative		negative	negative	negative		negative	negative
'01040011A7052	male	1977-03-14	2011-03-14	2011-03-14	yes	38.2	yes	no	yes	no	no	7.3		1.8	65.6	24	data missing	'1000137628	Nasopharyngeal swabs	2011-03-14	2011-05-26	no	negative		negative		negative		negative	negative	negative		negative	negative
'01040011A7134	female	1959-08-01	2011-08-01	2011-08-01	yes	38.2	no	no	no	no	no	7		2	65.9	28.3	data missing	'1000289411	Nasopharyngeal swabs	2011-08-01	2011-10-31	no	negative		negative		negative		negative	negative	negative		negative	negative
'01040011a7118	male	1981-07-12	2011-07-12	2011-07-13	yes	38.2	yes	no	no	yes	no	5.5		1.1	68.7	20	data missing	'1000289056	Nasopharyngeal swabs	2011-07-13	2011-08-02	no	negative		negative		negative		negative	negative	negative		negative	negative
'01040011A7060	female	1963-03-24	2011-03-24	2011-03-24	yes	38.2	yes	no	yes	no	no	7.6		1.6	71.1	20.6	data missing	'1000137818	Nasopharyngeal swabs	2011-03-24	2011-05-26	no	negative		negative		negative		negative	negative	negative		negative	negative
'01040011a7170	male	1969-08-30	2011-08-30	2011-08-31	yes	38.2	no	no	no	no	yes	9.5		2	71.8	21.4	data missing	'1000290039	Nasopharyngeal swabs	2011-08-31	2011-10-31	no	negative		negative		negative		negative	negative	negative		negative	negative
'01040011a7155	female	1988-08-22	2011-08-22	2011-08-23	yes	38.2	no	no	yes	no	yes	4.9		0.9	74	18.9	data missing	'1000289726	Nasopharyngeal swabs	2011-08-23	2011-10-31	no	negative		negative		negative		negative	negative	negative		negative	negative
'01040011A7214	male	1964-10-11	2011-10-11	2011-10-14	yes	38.2	yes	no	no	no	no	4.8		0.7	79.3	14.5	data missing	'1000291409	Nasopharyngeal swabs	2011-10-14	2011-11-25	no	negative		negative		negative		negative	negative	negative		negative	negative
'01040011A7213	male	1985-10-11	2011-10-11	2011-10-13	yes	38.2	yes	no	no	no	yes	9.3		1.2	80.1	13.2	data missing	'1000291391	Nasopharyngeal swabs	2011-10-13	2011-11-25	no	negative		negative		negative		negative	negative	negative		negative	negative
'01040011A7131	female	1991-07-30	2011-07-30	2011-07-30	yes	38.2	yes	no	yes	yes	no	14.8		1.7	80.7	11.4	data missing	'1000289387	Nasopharyngeal swabs	2011-08-01	2011-10-31	no	negative		negative		negative		negative	negative	negative		negative	negative
'01040011A7043	female	1967-03-01	2011-03-01	2011-03-01	yes	38.2	yes	no	yes	no	no	6.7		0.8	80.8	12.3	data missing	'1000136927	Nasopharyngeal swabs	2011-03-01	2011-05-26	no	negative		negative		negative		negative	negative	negative		negative	negative
'01040011A7135	female	1950-08-01	2011-08-01	2011-08-01	yes	38.2	no	no	yes	yes	no	12		9.8	81.8	11.2	data missing	'1000289429	Nasopharyngeal swabs	2011-08-01	2011-10-31	no	negative		negative		negative		negative	negative	negative		negative	negative
'01040011A6274	female	2000-10-16	2011-10-16	2011-10-16	yes	38.2	yes	no	yes	no	no	13.8		1.57	83.2	11.4	data missing	'1000291292	Nasopharyngeal swabs	2011-10-17	2011-11-25	no	negative		negative		negative		negative	negative	negative		negative	negative
'01040011A7101	male	1991-06-21	2011-06-21	2011-06-23	yes	38.2	no	no	yes	no	no	8.4		1	84.8	11.4	data missing	'1000139798	Nasopharyngeal swabs	2011-06-23	2011-08-02	no	negative		negative		negative		negative	negative	negative		negative	negative
'01040011A7032	female	1946-02-21	2011-02-21	2011-02-21	yes	38.2	no	no	no	yes	no	10.2		102	93.2	11.8	data missing	'1000136703	Nasopharyngeal swabs	2011-02-21	2011-05-26	no	negative		negative		negative		negative	negative	negative		negative	negative
'01040011A6077	male	2002-04-06	2011-04-06	2011-04-06	yes	38.2	no	yes	yes	no	no						data missing	'1000137909	Nasopharyngeal swabs	2011-04-07	2011-05-26	no	negative		negative		negative		negative	negative	negative		negative	negative
'01040011a7183	male	1969-09-11	2011-09-11	2011-09-14	yes	38.2	no	no	yes	no	no						data missing	'1000290310	Nasopharyngeal swabs	2011-09-15	2011-11-09	no	negative		negative		negative		negative	negative	negative		negative	negative
'010400A116326	female	1948-11-07	2011-11-07	2011-11-07	yes	38.2	yes	yes	no	no	no	9.4		6.8	20	68	data missing	'1000292159	Nasopharyngeal swabs	2011-11-07	2011-11-25	yes	negative		positive	RSV-A	negative		negative	negative	negative		negative	negative
'01040011A6291	female	2010-10-18	2011-10-18	2011-10-18	yes	38.2	yes	no	no	no	no	9.3		4.8	40	53	data missing	'1000291516	Nasopharyngeal swabs	2011-10-19	2011-11-25	yes	negative		positive	RSV-A	negative		negative	negative	negative		negative	negative
'01040011A7017	female	1981-02-07	2011-02-07	2011-02-08	yes	38.2	no	no	no	no	no	68		38.6	49.7		data missing	'1000136364	Nasopharyngeal swabs	2011-02-08	2011-02-23	yes	negative		negative		positive	HPIV-1	negative	negative	negative		negative	negative
'01040011a6223	male	2003-09-21	2011-09-21	2011-09-21	yes	38.2	no	no	yes	no	no	8.4		4.2	50	47	data missing	'1000290559	Nasopharyngeal swabs	2011-09-21	2011-11-09	yes	negative		positive	RSV-B	negative		negative	negative	negative		negative	negative
'01040011a7193	male	1970-09-23	2011-09-23	2011-09-25	yes	38.2	yes	yes	yes	yes	no	6.3		1	76.9	15.3	data missing	'1000290591	Nasopharyngeal swabs	2011-09-25	2011-11-09	yes	negative		negative		positive	HPIV-1	negative	negative	negative		negative	negative
'01040011A6190	female	2008-09-04	2011-09-04	2011-09-05	yes	38.2	yes	no	yes	no	no	12.78		1.44	83	11.3	data missing	'1000290112	Nasopharyngeal swabs	2011-09-05	2011-10-31	yes	negative		negative		negative		negative	negative	positive	HCoV-OC43	negative	negative
'01040011a7197	female	1977-09-25	2011-09-25	2011-09-25	yes	38.2	no	no	yes	yes	yes	7.1		0.7	83.8	9.3	data missing	'1000290633	Nasopharyngeal swabs	2011-09-25	2011-11-09	yes	negative		negative		negative		negative	negative	positive	HCoV-229E	negative	negative
'01040011A7092	female	1949-05-25	2011-05-25	2011-05-25	yes	38.2	yes	no	no	yes	no						data missing	'1000139509	Nasopharyngeal swabs	2011-05-25	2011-06-01	yes	negative		negative		positive	HPIV-3	negative	negative	negative		negative	negative
'01040011A6283	male	2005-10-17	2011-10-17	2011-10-17	yes	38.3	yes	no	yes	no	no	7.34		4.28	4.8	9.8	data missing	'1000291383	Nasopharyngeal swabs	2011-10-17	2011-11-25	no	negative		negative		negative		negative	negative	negative		negative	negative
'01040011A7099	female	1961-06-12	2011-06-12	2011-06-14	yes	38.3	yes	no	no	no	no	11.1		2.3	8.2	20.8	data missing	'1000139673	Nasopharyngeal swabs	2011-06-14	2011-08-02	no	negative		negative		negative		negative	negative	negative		negative	negative
'01040011A6107	male	2010-09-22	2011-05-22	2011-05-22	yes	38.3	yes	yes	no	no	no	6.88		3	34	43.6	data missing	'1000139475	Nasopharyngeal swabs	2011-05-22	2011-06-01	no	negative		negative		negative		negative	negative	negative		negative	negative
'01040011A7001	male	1970-01-02	2011-01-02	2011-01-02	yes	38.3	yes	no	no	no	no	5.6		3	36.1	53.7	data missing	'1000134799	Nasopharyngeal swabs	2011-01-02	2011-01-31	no	negative		negative		negative		negative	negative	negative		negative	negative
'01040011A6263	male	2002-10-11	2011-10-11	2011-10-11	yes	38.3	no	yes	no	no	no	6.4		3.2	42	50	data missing	'1000291094	Nasopharyngeal swabs	2011-10-11	2011-11-09	no	negative		negative		negative		negative	negative	negative		negative	negative
[truncated: 325 more rows]
